# Supplementary material for: 3-Methyl-N-phen­ylbenzamide
Source: Acta Crystallogr Sect E Struct Rep Online. 2008 Mar 29;64(Pt 4):o770. doi: 10.1107/S1600536808008143 (PMC2961009; doi:10.1107/S1600536808008143)
Supplement: Supplementary file 2 [file e-64-0o770-Isup2.hkl]

# 
# h,k,l, Fc-squared, Fo-squared, sigma(Fo-squared) and status flag 
# 
data_I
_shelx_title ' B106 P21/C' 
_shelx_refln_list_code          4 
_shelx_F_calc_maximum      218.58 
_exptl_crystal_F_000       896.00 
_reflns_d_resolution_high  0.8379 
 
loop_ 
 _symmetry_equiv_pos_as_xyz 
 'x, y, z' 
 '-x, y+1/2, -z+1/2' 
 '-x, -y, -z' 
 'x, -y-1/2, z-1/2' 
 
_cell_length_a    16.9470 
_cell_length_b    15.5310 
_cell_length_c     8.6230 
_cell_angle_alpha  90.000 
_cell_angle_beta   93.350 
_cell_angle_gamma  90.000 
 
_shelx_F_squared_multiplier     1.000 
 
loop_ 
 _refln_index_h 
 _refln_index_k 
 _refln_index_l 
 _refln_F_squared_calc 
 _refln_F_squared_meas 
 _refln_F_squared_sigma 
 _refln_observed_status 
   1   0   0       48.59       28.34      4.03 o 
   2   0   0     9109.26     6750.30     30.56 o 
   3   0   0        5.55        3.66      7.04 o 
   4   0   0     4338.45     3168.57     27.26 o 
   5   0   0      189.61      155.54      6.14 o 
   6   0   0      757.27      663.46     14.08 o 
   7   0   0      801.71      762.40     38.56 o 
   8   0   0     3346.99     2813.66     42.16 o 
   9   0   0        2.12       15.94      9.53 o 
  10   0   0       69.63       66.53      5.69 o 
  11   0   0       97.62      121.66      9.11 o 
  12   0   0      204.16      186.06      8.69 o 
  13   0   0       61.98       62.46      6.89 o 
  14   0   0      206.47      202.70     10.79 o 
  15   0   0        8.73        2.89      8.15 o 
  16   0   0       95.89      103.68      8.74 o 
  17   0   0       43.29       52.67      8.47 o 
  18   0   0        4.21        4.36      5.90 o 
  19   0   0       58.14       70.41      6.59 o 
  20   0   0       35.72       48.42      6.78 o 
   1   1   0        3.63       -5.99      5.99 o 
   2   1   0       60.24       41.21      6.36 o 
   3   1   0     3482.91     2724.30     76.69 o 
   4   1   0      403.33      346.70      7.04 o 
   5   1   0      186.90      152.09      5.84 o 
   6   1   0      148.85      137.62     13.77 o 
   7   1   0      373.88      299.72     21.40 o 
   8   1   0       60.57       70.80      5.72 o 
   9   1   0     1003.91      942.88     56.78 o 
  10   1   0       88.58       87.23      6.39 o 
  11   1   0      138.84      110.19      8.09 o 
  12   1   0        9.28       -2.15     13.14 o 
  13   1   0        0.21       -9.60     14.83 o 
  14   1   0      383.48      408.92     14.68 o 
  15   1   0      282.63      282.03     11.98 o 
  16   1   0       24.08       23.95     12.08 o 
  17   1   0      213.13      241.87     11.09 o 
  18   1   0        0.23        5.56      5.83 o 
  19   1   0       41.25       50.75      5.45 o 
  20   1   0        9.02       15.66      7.49 o 
   0   2   0    14626.76    10712.86     60.59 o 
   1   2   0       11.27       14.90      5.93 o 
   2   2   0     8105.64     6084.30    292.37 o 
   3   2   0     1392.20     1081.97     47.67 o 
   4   2   0    11473.11     9057.54    341.52 o 
   5   2   0       21.27       16.25      7.42 o 
   6   2   0     1818.03     1406.02     44.70 o 
   7   2   0      228.55      230.33      7.63 o 
   8   2   0      717.63      630.07     34.53 o 
   9   2   0        1.61       -1.36      8.37 o 
  10   2   0      389.03      375.54     19.07 o 
  11   2   0       19.88       25.48      5.99 o 
  12   2   0       88.80       87.69      7.42 o 
  13   2   0        5.49      -10.49     10.49 o 
  14   2   0       13.85       14.86      8.07 o 
  15   2   0       39.95       30.30      8.69 o 
  16   2   0       81.76       89.89     13.35 o 
  17   2   0       58.23       69.13     11.23 o 
  18   2   0        9.16        7.57      9.46 o 
  19   2   0       62.71       55.14      6.59 o 
  20   2   0       17.88       25.80     13.35 o 
   1   3   0     2393.18     2011.60     20.97 o 
   2   3   0    10318.59     8154.30     95.34 o 
   3   3   0      412.10      328.50      6.87 o 
   4   3   0      136.82      118.89      7.42 o 
   5   3   0       24.56       13.48     10.38 o 
   6   3   0       96.36       73.35      8.05 o 
   7   3   0        0.01        9.32      5.83 o 
   8   3   0       11.82        9.22      5.94 o 
   9   3   0     1076.11     1003.49     20.97 o 
  10   3   0      720.69      651.52     14.21 o 
  11   3   0        9.30       11.30     11.02 o 
  12   3   0      334.94      333.41     24.79 o 
  13   3   0       18.53       32.20      5.99 o 
  14   3   0       33.16       43.50      7.23 o 
  15   3   0       14.92       34.76     13.14 o 
  16   3   0      234.46      238.24     13.35 o 
  17   3   0       80.48       86.81      9.53 o 
  18   3   0       12.40       17.49     10.17 o 
  19   3   0       13.33       13.42      6.89 o 
   0   4   0    10247.13     8503.17     69.49 o 
   1   4   0     3210.08     2671.55     27.26 o 
   2   4   0     3579.95     2728.09     28.61 o 
   3   4   0       13.24        4.88      8.37 o 
   4   4   0       12.41       13.77      5.30 o 
   5   4   0        1.15        2.31      8.37 o 
   6   4   0      299.61      281.16      8.09 o 
   7   4   0       34.97       37.04      5.09 o 
   8   4   0      430.27      481.22     11.09 o 
   9   4   0       62.31       50.42      9.53 o 
  10   4   0      185.40      154.12      8.33 o 
  11   4   0      164.83      177.90     12.71 o 
  12   4   0      220.65      191.66      9.89 o 
  13   4   0       83.58       88.16      8.44 o 
  14   4   0       24.98       21.74     15.25 o 
  15   4   0      208.01      246.25     12.49 o 
  16   4   0        2.45       11.19      7.76 o 
  17   4   0       52.16       53.05      7.49 o 
  18   4   0       54.93       58.29      8.90 o 
  19   4   0       16.51       33.11      7.63 o 
   1   5   0       50.07       58.08      5.09 o 
   2   5   0     9742.56     8573.48    155.93 o 
   3   5   0      111.77      116.10      5.99 o 
   4   5   0      745.26      680.92     15.28 o 
   5   5   0      504.55      455.28      9.75 o 
   6   5   0      505.52      497.69     24.36 o 
   7   5   0      165.07      169.07      7.19 o 
   8   5   0      149.29      129.57      7.19 o 
   9   5   0      213.55      219.36      8.90 o 
  10   5   0      476.97      451.76     42.58 o 
  11   5   0        3.08       -9.83      9.83 o 
  12   5   0      586.33      567.38     24.79 o 
  13   5   0       77.79       93.67      7.84 o 
  14   5   0      887.29      988.13     29.24 o 
  15   5   0       13.29        5.70     10.59 o 
  16   5   0       66.81       76.20      7.79 o 
  17   5   0        9.20        7.47      6.66 o 
  18   5   0        3.61        9.75      6.02 o 
  19   5   0       20.91       31.98     12.08 o 
   0   6   0      650.70      661.42     19.49 o 
   1   6   0      225.58      194.74      6.89 o 
   2   6   0      962.31      903.29     54.02 o 
   3   6   0       52.71       46.86      5.39 o 
   4   6   0      184.80      168.43      7.19 o 
   5   6   0       15.67       13.81      6.10 o 
   6   6   0      231.97      217.40      8.09 o 
   7   6   0      472.40      453.27     10.79 o 
   8   6   0       22.29       13.56      5.09 o 
   9   6   0      354.86      348.84     11.39 o 
  10   6   0      309.81      295.76     10.19 o 
  11   6   0       49.54       58.88      8.90 o 
  12   6   0      748.89      759.89     19.28 o 
  13   6   0       38.70       46.36      8.09 o 
  14   6   0       80.46       94.34     14.19 o 
  15   6   0        4.26        7.77      9.32 o 
  16   6   0       18.62       25.23      5.99 o 
  17   6   0        3.64       -7.23     13.14 o 
  18   6   0        8.60       -3.52      6.48 o 
  19   6   0        0.95       -2.33      9.11 o 
   1   7   0       64.12       79.62      5.99 o 
   2   7   0       74.27       54.89      5.39 o 
   3   7   0      440.13      477.78     10.47 o 
   4   7   0     1265.97     1185.92     56.99 o 
   5   7   0       17.81       20.34      6.57 o 
   6   7   0     1580.63     1500.07     28.30 o 
   7   7   0       63.72       58.85      6.51 o 
   8   7   0     1084.00     1045.92     31.36 o 
   9   7   0       47.52       51.33     11.65 o 
  10   7   0      270.19      283.24     11.09 o 
  11   7   0       46.04       49.24      7.49 o 
  12   7   0      858.11      892.14     19.18 o 
  13   7   0       48.24       64.18     29.45 o 
  14   7   0      263.87      285.74     12.49 o 
  15   7   0       19.01       18.04     11.44 o 
  16   7   0       91.09      117.17      8.69 o 
  17   7   0       29.28       27.53     21.61 o 
  18   7   0       13.75        8.72      6.73 o 
   0   8   0     1391.32     1272.85     34.32 o 
   1   8   0     1503.98     1456.70     28.18 o 
   2   8   0      489.32      489.12     10.91 o 
   3   8   0     1401.35     1484.06     29.26 o 
   4   8   0        1.56        3.50      7.02 o 
   5   8   0      305.48      296.76      9.89 o 
   6   8   0       64.79       57.40      6.29 o 
   7   8   0       51.13       47.52      6.89 o 
   8   8   0       93.24       83.93      7.49 o 
   9   8   0      136.40      127.61      8.93 o 
  10   8   0      140.53      147.38      8.99 o 
  11   8   0        6.58        4.55      9.01 o 
  12   8   0       38.28       29.94     23.52 o 
  13   8   0        1.85      -10.86     10.86 o 
  14   8   0       86.13       87.10      8.85 o 
  15   8   0       18.03       19.35      7.58 o 
  16   8   0        0.01        1.22     15.04 o 
  17   8   0        0.05        6.93      6.99 o 
  18   8   0        0.04        2.68      5.31 o 
   1   9   0        8.37       11.22      7.03 o 
   2   9   0        1.53       -9.11      9.11 o 
   3   9   0      222.56      216.54      8.99 o 
   4   9   0       61.32       61.16      6.29 o 
   5   9   0      127.63      106.36      7.79 o 
   6   9   0      137.07      122.46      8.39 o 
   7   9   0        4.59        9.96      5.09 o 
   8   9   0      808.99      746.05     26.48 o 
   9   9   0       15.27       16.56      9.32 o 
  10   9   0     1654.66     1579.74     56.57 o 
  11   9   0      333.35      362.94     13.87 o 
  12   9   0      341.79      374.17     14.00 o 
  13   9   0        1.56        0.00     10.56 o 
  14   9   0        6.22       -6.10     15.25 o 
  15   9   0        2.10       -0.43     10.26 o 
  16   9   0       29.73       21.72      9.11 o 
  17   9   0       26.32       31.30      5.69 o 
   0  10   0      193.73      138.13     12.29 o 
   1  10   0       69.13       47.89      5.90 o 
   2  10   0      200.20      181.00      8.33 o 
   3  10   0       13.33        7.42      5.69 o 
   4  10   0      198.20      184.35     13.56 o 
   5  10   0      476.48      458.28     26.27 o 
   6  10   0        3.09        6.57      9.29 o 
   7  10   0       58.15       51.50      7.19 o 
   8  10   0      106.01      118.67      8.99 o 
   9  10   0      144.10      163.04     10.26 o 
  10  10   0      127.76      126.04     11.44 o 
  11  10   0        2.40       -3.38     21.19 o 
  12  10   0      404.61      463.35     14.68 o 
  13  10   0       42.21       43.03      7.79 o 
  14  10   0       33.32       37.11      7.19 o 
  15  10   0        1.22       -6.32      9.23 o 
  16  10   0       30.93       24.05      5.99 o 
  17  10   0        2.00      -10.80     10.80 o 
   1  11   0        0.69      -10.19     10.19 o 
   2  11   0        6.88       10.12     11.04 o 
   3  11   0        0.77       -5.51     10.49 o 
   4  11   0      192.82      193.61     10.80 o 
   5  11   0      223.02      247.89     11.39 o 
   6  11   0      107.48      104.49      8.14 o 
   7  11   0       55.39       57.86      7.79 o 
   8  11   0      844.91      857.20     19.18 o 
   9  11   0      413.58      453.62     14.68 o 
  10  11   0       35.00       27.38      8.12 o 
  11  11   0       42.40       49.25      8.05 o 
  12  11   0      176.70      196.66     10.79 o 
  13  11   0        3.81        1.13     10.56 o 
  14  11   0       17.12       33.99      6.29 o 
  15  11   0       29.94       45.20      6.57 o 
  16  11   0       50.83       48.13     11.65 o 
   0  12   0      131.48      162.28     12.29 o 
   1  12   0       13.50       22.46      9.11 o 
   2  12   0      178.95      188.41     10.19 o 
   3  12   0       10.67        1.98     13.77 o 
   4  12   0      126.61      109.48      8.99 o 
   5  12   0        6.20       -1.06     10.79 o 
   6  12   0     1419.17     1431.83     31.78 o 
   7  12   0       16.42        2.84     11.60 o 
   8  12   0      191.05      192.28      9.89 o 
   9  12   0      233.21      249.09     13.98 o 
  10  12   0        1.78        0.00     11.39 o 
  11  12   0       96.11       76.98     15.04 o 
  12  12   0       18.11       37.14     16.10 o 
  13  12   0       17.49        7.89      7.84 o 
  14  12   0        2.64        8.90      5.18 o 
  15  12   0        0.24       -4.06      8.26 o 
   1  13   0        1.13      -11.76     11.76 o 
   2  13   0       66.94       73.59      7.79 o 
   3  13   0      150.87      181.31     10.26 o 
   4  13   0       37.57       26.42      7.02 o 
   5  13   0       30.27       25.21      8.09 o 
   6  13   0      227.12      233.70     23.30 o 
   7  13   0       26.52       33.30      7.23 o 
   8  13   0        7.32       -1.06     12.07 o 
   9  13   0       20.38       24.85      6.57 o 
  10  13   0       61.60       74.19      8.14 o 
  11  13   0       13.76       12.85     12.50 o 
  12  13   0        1.44      -10.13     10.13 o 
  13  13   0       18.07        5.21      9.83 o 
  14  13   0        2.77        5.51      7.49 o 
   0  14   0      258.14      244.91     16.10 o 
   1  14   0        9.22       14.29      8.07 o 
   2  14   0      311.91      332.24     13.18 o 
   3  14   0        1.99        1.84     10.56 o 
   4  14   0      182.90      198.51     12.92 o 
   5  14   0       11.03       -2.33     11.09 o 
   6  14   0      128.26      140.15     10.17 o 
   7  14   0       22.84       29.07      6.29 o 
   8  14   0       27.96       34.45      6.62 o 
   9  14   0       19.38        2.69     10.56 o 
  10  14   0        3.42        4.63      8.84 o 
  11  14   0        1.85      -10.82     16.31 o 
  12  14   0        0.50       -8.33      8.33 o 
  13  14   0        2.76        2.75      6.29 o 
   1  15   0        9.82       27.52      6.29 o 
   2  15   0        7.62       -2.16     10.26 o 
   3  15   0       39.39       33.16      6.92 o 
   4  15   0       34.24       42.34      6.92 o 
   5  15   0       21.61       24.83     11.86 o 
   6  15   0        1.66       21.08      7.30 o 
   7  15   0      132.88      127.49      9.05 o 
   8  15   0        0.17       11.02      5.09 o 
   9  15   0        0.52        4.29      8.93 o 
  10  15   0        0.12        7.63      8.39 o 
  11  15   0       24.04       31.38     13.35 o 
   0  16   0        0.95        8.47     14.41 o 
   1  16   0        0.10      -10.86     10.86 o 
   2  16   0       42.37       39.65      7.19 o 
   3  16   0        0.34        6.99      9.89 o 
   4  16   0       80.04       81.27     11.65 o 
   5  16   0       40.71       49.65      7.42 o 
   6  16   0       38.21       39.81      6.29 o 
   7  16   0        3.57       -0.72     13.77 o 
   8  16   0        2.08       -6.57      9.29 o 
   9  16   0       15.67       21.76      4.88 o 
  10  16   0       54.11       60.06      6.14 o 
   1  17   0       38.95       44.80      6.51 o 
   2  17   0       17.33       11.47      9.32 o 
   3  17   0        5.44        2.83     10.28 o 
   4  17   0        0.13       -5.33      8.33 o 
   5  17   0       47.67       47.02      5.60 o 
   6  17   0        5.54        3.14      5.94 o 
   7  17   0        5.60        3.35      6.03 o 
   8  17   0       14.77        8.08     12.71 o 
   0  18   0        1.64       -9.32     11.86 o 
   1  18   0       34.33       45.66      5.39 o 
   2  18   0       22.28       27.24      5.39 o 
   3  18   0       11.30       13.49      6.21 o 
   4  18   0        8.89        5.06      7.60 o 
 -20   1   1        0.00       20.76      6.36 o 
 -19   1   1       47.93       72.46     10.59 o 
 -18   1   1        1.14       15.25      8.90 o 
 -17   1   1        1.32        5.08      9.75 o 
 -16   1   1       42.51       71.18     13.14 o 
 -15   1   1        1.30       -8.05     15.68 o 
 -14   1   1       74.97       65.68     15.25 o 
 -13   1   1        7.50       11.44     16.10 o 
 -12   1   1       58.66       83.47     11.44 o 
 -11   1   1       24.21       28.39      8.47 o 
 -10   1   1      195.75      192.37     12.71 o 
  -9   1   1      164.22      180.93     11.02 o 
  -8   1   1        0.12       -2.12     11.44 o 
  -7   1   1     1802.27     1735.97     41.52 o 
  -6   1   1     1638.28     1472.84     35.17 o 
  -5   1   1     7270.72     6557.89     67.37 o 
  -4   1   1    20771.46    17476.68    108.47 o 
  -3   1   1      955.10      933.45     22.88 o 
  -2   1   1      278.37      284.31      8.05 o 
  -1   1   1     2371.49     2614.76     28.81 o 
   0   1   1      531.11      490.67     14.41 o 
   1   1   1     3531.16     1922.83     25.42 o 
   2   1   1     1101.00      398.29     12.71 o 
   3   1   1        0.04        6.36      6.36 o 
   4   1   1       78.11        7.20     13.56 o 
   5   1   1     1463.86      960.15     27.97 o 
   6   1   1       90.20       64.83      7.63 o 
   7   1   1       79.12       75.00      7.20 o 
   8   1   1       16.11       13.14      6.36 o 
   9   1   1      206.04      201.27     11.44 o 
  10   1   1       80.92       83.05     10.59 o 
  11   1   1       22.37       22.46      8.47 o 
  12   1   1        4.13        7.63      9.75 o 
  13   1   1      823.09      831.76     25.85 o 
  14   1   1      378.21      386.43     21.19 o 
  15   1   1       97.15      106.78     14.41 o 
  16   1   1        4.62        4.66     14.41 o 
  17   1   1        7.64      -15.68     17.80 o 
  18   1   1       17.09       28.81      9.75 o 
  19   1   1       11.82      -13.56     13.56 o 
 -20   2   1        8.00       -5.93     11.44 o 
 -19   2   1        0.30       11.02     13.98 o 
 -18   2   1       14.71        2.12     17.37 o 
 -17   2   1        1.11       -8.90     17.80 o 
 -16   2   1       23.83       16.53      9.75 o 
 -15   2   1       23.69       19.07      9.75 o 
 -14   2   1       21.90       11.44     16.10 o 
 -13   2   1       12.08      -12.71     16.95 o 
 -12   2   1       95.41       91.95     11.44 o 
 -11   2   1      388.46      441.51     16.95 o 
 -10   2   1      146.57      118.64     10.17 o 
  -9   2   1      201.31      188.98     11.44 o 
  -8   2   1       21.67       -1.27     13.98 o 
  -7   2   1      251.74      169.91     10.17 o 
  -6   2   1        0.44       -4.66     12.29 o 
  -5   2   1    18770.40    16030.10    114.40 o 
  -4   2   1     6735.96     5667.23     59.32 o 
  -3   2   1    47317.68    39178.67    181.35 o 
  -2   2   1       54.21       43.64      6.78 o 
  -1   2   1      146.80      203.81      7.20 o 
   0   2   1        8.19        7.63     10.59 o 
   1   2   1    17315.63     8830.71     61.86 o 
   2   2   1     2667.87     1316.49     25.00 o 
   3   2   1     8547.57     3765.58     44.91 o 
   4   2   1      125.77       72.03      7.20 o 
   5   2   1      322.34      219.91      9.32 o 
   6   2   1      166.55      145.76      8.90 o 
   7   2   1     2229.98     1911.39     44.49 o 
   8   2   1       72.05       86.01      8.90 o 
   9   2   1      881.54      794.90     25.00 o 
  10   2   1        3.18        8.90      7.63 o 
  11   2   1      534.03      530.07     19.07 o 
  12   2   1      494.08      450.41     19.49 o 
  13   2   1       74.33       65.25     11.02 o 
  14   2   1       28.06       18.64     11.86 o 
  15   2   1       28.07       28.81     12.29 o 
  16   2   1      137.41      137.28     13.98 o 
  17   2   1        2.72       11.02      8.90 o 
  18   2   1        3.99        9.32     13.14 o 
  19   2   1        6.38      -13.14     13.14 o 
 -19   3   1       95.94       76.27     11.86 o 
 -18   3   1       12.08        5.51     14.83 o 
 -17   3   1      106.94      119.06     13.14 o 
 -16   3   1        4.62        9.32     13.98 o 
 -15   3   1      180.65      162.28     16.53 o 
 -14   3   1       33.36        9.32     18.64 o 
 -13   3   1        0.85        8.47      8.47 o 
 -12   3   1       41.86       36.86      9.75 o 
 -11   3   1       33.47       32.63      8.47 o 
 -10   3   1       89.95       77.12     10.59 o 
  -9   3   1     1142.51     1071.58     31.36 o 
  -8   3   1     1466.35     1407.17     41.95 o 
  -7   3   1     3166.21     2842.72     54.24 o 
  -6   3   1       21.40       38.13      7.63 o 
  -5   3   1       59.84       55.51      7.63 o 
  -4   3   1     1724.46     1463.95     32.63 o 
  -3   3   1       16.78       33.47      7.20 o 
  -2   3   1    16179.36    13666.60     90.68 o 
  -1   3   1      725.30      677.10     20.34 o 
   0   3   1      441.82      379.65     11.02 o 
   1   3   1     3307.45     2671.54     36.44 o 
   2   3   1     4661.27     3599.49     44.07 o 
   3   3   1        8.67        5.51      6.36 o 
   4   3   1        2.29       -2.97     11.02 o 
   5   3   1     2034.29     1639.79     37.29 o 
   6   3   1     1260.36     1261.83     35.17 o 
   7   3   1      144.66      141.52     10.17 o 
   8   3   1      519.93      373.72     13.98 o 
   9   3   1      888.97      823.28     25.85 o 
  10   3   1      162.49      204.23     12.29 o 
  11   3   1      526.07      560.16     19.49 o 
  12   3   1        4.28        3.81      8.05 o 
  13   3   1      315.27      342.36     17.37 o 
  14   3   1      393.69      444.48     21.19 o 
  15   3   1      138.74      145.76     14.41 o 
  16   3   1       61.99       64.83     11.44 o 
  17   3   1        9.68        2.12     16.95 o 
  18   3   1       15.05       12.71      8.90 o 
  19   3   1       24.39       33.47      8.47 o 
 -19   4   1       13.00       11.02      8.47 o 
 -18   4   1       31.21       38.98      8.90 o 
 -17   4   1       47.37       62.71     10.59 o 
 -16   4   1       11.80        6.78     16.10 o 
 -15   4   1       31.76        9.32     19.07 o 
 -14   4   1       43.43       25.85     11.86 o 
 -13   4   1      183.13      178.39     13.14 o 
 -12   4   1        0.07       10.17     13.98 o 
 -11   4   1       18.94       39.83      7.20 o 
 -10   4   1      157.23      178.39     12.71 o 
  -9   4   1      192.91      152.11     11.02 o 
  -8   4   1       55.18       44.91      7.20 o 
  -7   4   1     2045.08     2050.80     48.30 o 
  -6   4   1        2.98        3.81     12.71 o 
  -5   4   1     1868.76     1753.77     39.83 o 
  -4   4   1      143.86      147.03      8.90 o 
  -3   4   1     4069.32     3528.30     49.58 o 
  -2   4   1     2000.33     1665.21     33.05 o 
  -1   4   1    10513.16     9195.53     76.69 o 
   0   4   1     2071.70     1676.23     32.20 o 
   1   4   1     1327.35     1263.10     27.97 o 
   2   4   1      739.97      621.59     17.80 o 
   3   4   1      543.48      463.97     13.98 o 
   4   4   1        2.20        2.97     12.29 o 
   5   4   1     2925.95     2702.90     49.15 o 
   6   4   1      112.71      106.78      8.47 o 
   7   4   1     5917.25     5541.39     80.51 o 
   8   4   1      571.27      538.97     16.10 o 
   9   4   1       49.67       38.98      8.47 o 
  10   4   1       28.13       31.36      8.05 o 
  11   4   1       61.61       59.32      9.32 o 
  12   4   1      118.11      121.61     12.29 o 
  13   4   1      230.61      217.37     15.68 o 
  14   4   1      271.79      289.82     18.64 o 
  15   4   1       29.07       38.13      9.32 o 
  16   4   1        2.30       11.44      6.78 o 
  17   4   1        8.66        8.05     16.10 o 
  18   4   1       88.70      108.47     11.86 o 
  19   4   1        1.39       -9.32     13.14 o 
 -19   5   1       27.64       53.39      7.63 o 
 -18   5   1       11.14        9.75     13.14 o 
 -17   5   1       22.55        9.75     17.80 o 
 -16   5   1        0.21       -6.78     15.68 o 
 -15   5   1      243.03      267.37     16.53 o 
 -14   5   1        1.32       16.53      9.32 o 
 -13   5   1      237.52      247.03     15.68 o 
 -12   5   1        0.00       12.29     12.29 o 
 -11   5   1      164.80      156.78     13.14 o 
 -10   5   1       66.82       70.76     10.17 o 
  -9   5   1      138.84      170.33     10.59 o 
  -8   5   1      294.24      238.13     11.86 o 
  -7   5   1      285.82      236.43     11.44 o 
  -6   5   1       44.87       47.03      8.05 o 
  -5   5   1      110.11       86.01      8.05 o 
  -4   5   1      146.18      165.25      8.90 o 
  -3   5   1     3072.39     2877.05     48.30 o 
  -2   5   1      391.95      347.87     11.44 o 
  -1   5   1      199.79      172.03      8.90 o 
   0   5   1     3700.77     3424.07     50.00 o 
   1   5   1     7331.34     6482.46     69.49 o 
   2   5   1        0.11        9.75     10.17 o 
   3   5   1       37.24       63.13      7.63 o 
   4   5   1     1601.45     1431.74     36.44 o 
   5   5   1      246.08      243.21     11.02 o 
   6   5   1        4.46        5.08     10.59 o 
   7   5   1      299.97      220.76     11.86 o 
   8   5   1        0.25        5.51     11.02 o 
   9   5   1      299.41      242.79     13.98 o 
  10   5   1        6.97       20.76      6.78 o 
  11   5   1      282.89      270.76     17.37 o 
  12   5   1       81.56       65.68     12.71 o 
  13   5   1       29.72      -18.22     18.22 o 
  14   5   1       12.09       18.64     11.86 o 
  15   5   1       99.80       95.34     13.98 o 
  16   5   1       10.60       13.14      8.90 o 
  17   5   1        5.72       19.07      7.63 o 
  18   5   1        0.37      -13.98     13.98 o 
  19   5   1       13.35       30.51      7.20 o 
 -19   6   1       41.01       51.27      8.90 o 
 -18   6   1       38.54       38.13      9.32 o 
 -17   6   1        2.69        1.69     16.95 o 
 -16   6   1        0.03       -6.36     17.37 o 
 -15   6   1        3.34        4.66     16.10 o 
 -14   6   1      106.53       92.37     14.41 o 
 -13   6   1      270.20      312.28     18.64 o 
 -12   6   1       38.54       50.00     11.02 o 
 -11   6   1      120.40      118.64     11.86 o 
 -10   6   1        2.44       11.02      8.90 o 
  -9   6   1       36.07       45.76      9.75 o 
  -8   6   1        3.35      -13.14     14.41 o 
  -7   6   1      723.81      734.73     23.30 o 
  -6   6   1      661.61      601.68     17.37 o 
  -5   6   1      234.23      226.69     10.59 o 
  -4   6   1       94.09      103.39      8.47 o 
  -3   6   1        0.07        0.85     11.44 o 
  -2   6   1     1206.89     1098.70     32.20 o 
  -1   6   1      231.65      199.57     10.59 o 
   0   6   1      325.90      265.67     11.02 o 
   1   6   1     2682.47     2505.02     46.61 o 
   2   6   1        7.90      -12.71     12.71 o 
   3   6   1        3.81      -12.71     12.71 o 
   4   6   1      162.99      166.94      9.75 o 
   5   6   1      831.14      891.08     25.85 o 
   6   6   1      973.02      998.28     30.93 o 
   7   6   1      130.01      114.83     10.59 o 
   8   6   1       30.00        2.97     14.83 o 
   9   6   1      144.88      124.15     11.86 o 
  10   6   1       50.95       33.47      9.32 o 
  11   6   1       31.65        8.05     16.53 o 
  12   6   1      127.48      126.27     13.14 o 
  13   6   1       15.73        9.32     13.98 o 
  14   6   1        1.16       -2.54     16.53 o 
  15   6   1       64.80       55.08     11.44 o 
  16   6   1       92.38      108.90     12.71 o 
  17   6   1       23.79       25.42      8.90 o 
  18   6   1       25.46       11.44     15.68 o 
 -18   7   1       16.69       12.29      6.78 o 
 -17   7   1        7.22       19.07      8.47 o 
 -16   7   1       94.24       79.24     12.29 o 
 -15   7   1        3.71        8.90     15.68 o 
 -14   7   1        0.81        7.20      9.32 o 
 -13   7   1       91.81       80.51     13.98 o 
 -12   7   1       21.43       22.88      9.32 o 
 -11   7   1      108.21       81.35     10.59 o 
 -10   7   1       55.24       43.22      9.75 o 
  -9   7   1      172.41      166.94     12.71 o 
  -8   7   1      275.67      250.42     13.14 o 
  -7   7   1      416.06      492.78     16.10 o 
  -6   7   1       95.00       62.71      9.32 o 
  -5   7   1      286.69      294.06     13.56 o 
  -4   7   1      740.87      699.98     21.19 o 
  -3   7   1      182.94      215.67     10.59 o 
  -2   7   1      333.65      320.33     11.86 o 
  -1   7   1     2611.31     2604.17     52.54 o 
   0   7   1      502.06      471.60     14.41 o 
   1   7   1      161.06      150.42      9.75 o 
   2   7   1      785.95      758.88     23.30 o 
   3   7   1     1462.05     1298.70     34.32 o 
   4   7   1        6.62       18.22      5.93 o 
   5   7   1      349.74      341.94     13.56 o 
   6   7   1        4.55        1.27      6.78 o 
   7   7   1      287.68      260.16     13.56 o 
   8   7   1      116.62      104.66     10.17 o 
   9   7   1      194.06      185.16     12.71 o 
  10   7   1       45.66       36.02     10.17 o 
  11   7   1       15.86       19.49      8.90 o 
  12   7   1      105.95       91.95     13.98 o 
  13   7   1       53.55       68.64     11.86 o 
  14   7   1       18.64        9.32      9.32 o 
  15   7   1       97.17      101.69     11.02 o 
  16   7   1       16.23       29.66      9.75 o 
  17   7   1       12.19       23.30      8.05 o 
  18   7   1        6.05       13.98      6.36 o 
 -18   8   1        0.27        3.39     10.59 o 
 -17   8   1        2.38        4.66      7.63 o 
 -16   8   1        8.54        7.63     16.95 o 
 -15   8   1      192.69      222.03     14.83 o 
 -14   8   1        1.76        9.32     18.22 o 
 -13   8   1        6.39        4.66     16.53 o 
 -12   8   1      202.23      211.01     16.53 o 
 -11   8   1      144.50      175.42     15.68 o 
 -10   8   1       16.59        6.36     14.83 o 
  -9   8   1       23.04       13.56     13.56 o 
  -8   8   1        3.76       19.91      7.20 o 
  -7   8   1        0.04       -3.39     13.14 o 
  -6   8   1       46.46       41.10      9.32 o 
  -5   8   1      415.61      427.96     15.68 o 
  -4   8   1      117.25      122.45     10.59 o 
  -3   8   1       40.41       64.41      8.90 o 
  -2   8   1       11.30       10.59     10.59 o 
  -1   8   1     2808.57     2667.73     58.05 o 
   0   8   1      145.77      145.34     10.17 o 
   1   8   1     1107.69     1165.22     33.90 o 
   2   8   1       91.95       81.78      8.47 o 
   3   8   1       36.49       37.71      8.90 o 
   4   8   1      325.39      293.64     13.14 o 
   5   8   1      381.85      305.08     14.41 o 
   6   8   1      180.03      197.03     12.29 o 
   7   8   1      571.29      506.34     18.64 o 
   8   8   1      208.41      203.81     14.83 o 
   9   8   1      193.94      179.66     13.98 o 
  10   8   1      142.58      169.49     14.83 o 
  11   8   1        4.13       -2.12     16.10 o 
  12   8   1       44.60       54.24      9.32 o 
  13   8   1        1.64      -11.86     13.98 o 
  14   8   1       81.32       93.22     11.44 o 
  15   8   1       16.31       14.41     16.53 o 
  16   8   1       14.79        0.00     14.41 o 
  17   8   1        6.61      -11.86     13.14 o 
 -17   9   1       30.33       41.10      8.05 o 
 -16   9   1      130.95      156.35     11.44 o 
 -15   9   1      350.76      377.11     17.80 o 
 -14   9   1        4.64        0.00     17.37 o 
 -13   9   1       11.04       16.10     11.44 o 
 -12   9   1       11.13       -7.20     16.53 o 
 -11   9   1      427.70      474.56     20.76 o 
 -10   9   1        0.12      -15.68     15.68 o 
  -9   9   1      645.76      686.42     23.30 o 
  -8   9   1       13.25       29.66      9.75 o 
  -7   9   1      211.44      196.61     12.71 o 
  -6   9   1       49.12       42.80     10.17 o 
  -5   9   1      102.49      112.29      9.75 o 
  -4   9   1        8.79       12.29      7.63 o 
  -3   9   1      219.69      213.55     13.14 o 
  -2   9   1      145.90      126.69      9.75 o 
  -1   9   1       17.24       13.56      6.78 o 
   0   9   1      294.39      317.36     14.83 o 
   1   9   1     1253.74     1209.29     36.86 o 
   2   9   1      805.71      850.40     26.69 o 
   3   9   1       22.53       19.07      7.20 o 
   4   9   1        0.54        2.97     15.25 o 
   5   9   1      307.12      286.43     14.83 o 
   6   9   1       19.89       24.58      8.90 o 
   7   9   1      164.19      149.57     13.14 o 
   8   9   1      336.71      356.35     18.22 o 
   9   9   1      269.45      269.06     16.95 o 
  10   9   1      302.30      303.81     17.80 o 
  11   9   1       95.64       88.56     13.98 o 
  12   9   1       91.50      114.83     11.86 o 
  13   9   1       58.05       70.76     11.44 o 
  14   9   1        1.97       -4.24     16.95 o 
  15   9   1        5.95        3.81      7.63 o 
  16   9   1       44.03       44.49      9.32 o 
  17   9   1        0.10        7.63      8.47 o 
 -17  10   1       28.84       31.36      7.63 o 
 -16  10   1        2.38        2.97     11.44 o 
 -15  10   1       39.02       40.25     10.59 o 
 -14  10   1        7.56      -18.22     18.22 o 
 -13  10   1      112.51      101.27     15.25 o 
 -12  10   1        6.54       11.44     16.10 o 
 -11  10   1       86.13       98.73     13.98 o 
 -10  10   1        1.63      -13.98     13.98 o 
  -9  10   1      308.32      370.75     17.80 o 
  -8  10   1       64.47       68.64     10.59 o 
  -7  10   1       67.86       69.07     12.29 o 
  -6  10   1       70.58       67.37     11.44 o 
  -5  10   1       19.43       16.53      9.32 o 
  -4  10   1      218.81      230.08     15.68 o 
  -3  10   1       13.38       -8.47     13.56 o 
  -2  10   1      159.18      179.23     11.44 o 
  -1  10   1      394.32      353.38     16.10 o 
   0  10   1        8.21        8.05     12.71 o 
   1  10   1     1214.75     1223.70     35.17 o 
   2  10   1      338.42      276.69     14.83 o 
   3  10   1      114.46      130.08     11.86 o 
   4  10   1        0.00        7.20     10.59 o 
   5  10   1      606.43      621.59     22.03 o 
   6  10   1      207.89      167.79     13.56 o 
   7  10   1        8.24       -4.24     14.41 o 
   8  10   1      137.78      125.84     13.14 o 
   9  10   1      359.54      398.72     20.34 o 
  10  10   1        0.03        2.54     16.53 o 
  11  10   1        7.22        9.32     16.53 o 
  12  10   1        8.80       13.56     13.56 o 
  13  10   1       22.88       13.14      8.47 o 
  14  10   1        5.22       11.86     11.86 o 
  15  10   1        8.00        6.78      8.47 o 
  16  10   1        3.60        0.00     11.02 o 
 -16  11   1        3.17        8.05     11.44 o 
 -15  11   1       36.97       27.97      8.90 o 
 -14  11   1       24.69       31.78      8.90 o 
 -13  11   1      206.33      215.25     13.98 o 
 -12  11   1        6.10       19.49      8.90 o 
 -11  11   1       31.04       18.22     18.22 o 
 -10  11   1      348.02      364.40     18.64 o 
  -9  11   1      120.46      111.44     13.98 o 
  -8  11   1       43.93        6.78     20.34 o 
  -7  11   1       26.42       19.91     11.02 o 
  -6  11   1        0.29      -10.59     14.83 o 
  -5  11   1      166.65      185.59     12.29 o 
  -4  11   1       22.97       23.73      9.75 o 
  -3  11   1       68.80       77.96      9.32 o 
  -2  11   1        5.21       -3.81     14.83 o 
  -1  11   1       93.70       69.91     11.02 o 
   0  11   1      397.87      351.26     16.53 o 
   1  11   1      136.88      138.13     12.71 o 
   2  11   1      112.66      113.98     11.02 o 
   3  11   1        0.02      -17.37     17.37 o 
   4  11   1       42.06       45.76      9.75 o 
   5  11   1      346.48      345.33     18.64 o 
   6  11   1      152.65      170.76     14.83 o 
   7  11   1     1891.30     1836.39     50.85 o 
   8  11   1        0.05       11.44     13.56 o 
   9  11   1        9.32       11.86     18.64 o 
  10  11   1       24.15       13.98      9.32 o 
  11  11   1        0.07       -8.90     16.10 o 
  12  11   1       11.22       -2.12     10.59 o 
  13  11   1       18.08       21.61      9.75 o 
  14  11   1       17.50       -5.08     13.56 o 
  15  11   1        0.01      -12.71     12.71 o 
  16  11   1        2.06        6.36      8.47 o 
 -15  12   1       49.16       58.47      8.47 o 
 -14  12   1       12.82        7.63      7.63 o 
 -13  12   1       64.14       59.74     10.59 o 
 -12  12   1       66.35       81.35      9.75 o 
 -11  12   1       19.07       19.49     10.59 o 
 -10  12   1        8.91        8.90      8.90 o 
  -9  12   1      153.90      162.28     13.98 o 
  -8  12   1       32.72       23.30      9.32 o 
  -7  12   1      229.10      221.60     16.10 o 
  -6  12   1       69.81       70.34     11.44 o 
  -5  12   1        0.35       -8.90     13.14 o 
  -4  12   1       27.75       49.58      8.47 o 
  -3  12   1       26.96       14.83     16.95 o 
  -2  12   1        7.53       14.41     14.41 o 
  -1  12   1       35.39       45.34     10.17 o 
   0  12   1       67.24       55.51     10.17 o 
   1  12   1       26.12       14.41     18.64 o 
   2  12   1       30.13       39.83     10.59 o 
   3  12   1       41.96       33.90     10.59 o 
   4  12   1      349.10      317.36     17.37 o 
   5  12   1       19.68       17.80      8.90 o 
   6  12   1      129.55      106.78     13.56 o 
   7  12   1      186.09      212.71     16.10 o 
   8  12   1      166.91      160.59     13.98 o 
   9  12   1       28.16       32.20      9.32 o 
  10  12   1        2.65       22.46      6.78 o 
  11  12   1      105.27      116.52     12.71 o 
  12  12   1        1.97        2.12      7.63 o 
  13  12   1        8.03       11.86     15.25 o 
  14  12   1        8.10      -15.68     15.68 o 
  15  12   1       61.56       54.66      8.90 o 
 -14  13   1       21.03       27.12      7.20 o 
 -13  13   1        0.60        4.24     13.14 o 
 -12  13   1       18.44        0.00     15.25 o 
 -11  13   1       19.70       -7.63     19.07 o 
 -10  13   1      155.74      168.64     12.29 o 
  -9  13   1       30.51       46.19     11.02 o 
  -8  13   1        9.12       -6.78     16.10 o 
  -7  13   1        8.73       13.98     16.10 o 
  -6  13   1      104.17      108.90     11.44 o 
  -5  13   1       26.89       20.76      9.32 o 
  -4  13   1       10.45       16.10      9.32 o 
  -3  13   1       14.09       13.56     15.68 o 
  -2  13   1       36.70       69.49     11.02 o 
  -1  13   1       11.52       -2.12      8.90 o 
   0  13   1        1.77       19.91      8.90 o 
   1  13   1        3.01       -6.78     17.80 o 
   2  13   1      280.31      260.59     15.68 o 
   3  13   1      986.40      972.86     29.66 o 
   4  13   1      385.57      357.19     18.22 o 
   5  13   1      280.51      281.35     18.64 o 
   6  13   1        2.18        0.00     16.10 o 
   7  13   1        9.88       20.76      9.32 o 
   8  13   1        0.38       -2.12     15.68 o 
   9  13   1        5.26      -13.14     17.37 o 
  10  13   1       51.91       65.25     10.17 o 
  11  13   1        0.00       -1.69      5.51 o 
  12  13   1        4.58        5.08     13.14 o 
  13  13   1        1.86      -11.02     13.98 o 
  14  13   1        8.46        3.39     11.02 o 
 -13  14   1       54.07       72.88      8.90 o 
 -12  14   1        6.88        8.47      6.78 o 
 -11  14   1        2.87        6.36      6.36 o 
 -10  14   1       37.61       27.12     11.02 o 
  -9  14   1        0.00        3.81     13.98 o 
  -8  14   1       29.81       46.19     10.59 o 
  -7  14   1        0.47      -11.02     13.14 o 
  -6  14   1       17.06        8.90      8.90 o 
  -5  14   1       47.04       48.30     11.44 o 
  -4  14   1       42.21       36.86      9.32 o 
  -3  14   1        1.66       11.44     16.10 o 
  -2  14   1        2.73        6.78     16.10 o 
  -1  14   1        3.32        9.32      9.32 o 
   0  14   1       14.07        0.00     16.10 o 
   1  14   1       61.21       76.27     11.44 o 
   2  14   1      101.29      115.68     11.44 o 
   3  14   1       70.36       78.81     11.44 o 
   4  14   1       23.99       36.86      9.32 o 
   5  14   1       31.93       50.42     11.44 o 
   6  14   1       75.35       87.71     11.44 o 
   7  14   1       11.32       19.49      8.90 o 
   8  14   1       22.05       25.00     10.59 o 
   9  14   1       30.37       33.05      9.75 o 
  10  14   1        0.07        5.51     13.98 o 
  11  14   1       21.89        0.00     12.29 o 
  12  14   1        9.51       11.86     11.86 o 
 -11  15   1       10.71       16.53      7.63 o 
 -10  15   1       10.33       16.10      7.20 o 
  -9  15   1       28.42       44.91     10.17 o 
  -8  15   1        3.99       -7.20     12.71 o 
  -7  15   1       22.86        5.93     15.68 o 
  -6  15   1       31.23       53.39     10.17 o 
  -5  15   1      137.23      151.27     12.71 o 
  -4  15   1      136.02      104.66     13.14 o 
  -3  15   1      116.89      150.84     13.14 o 
  -2  15   1        2.29        6.78     17.80 o 
  -1  15   1        2.56        0.00     15.68 o 
   0  15   1        0.25      -15.68     15.68 o 
   1  15   1        2.38      -11.44     11.44 o 
   2  15   1        0.41      -13.56     15.68 o 
   3  15   1       18.01       15.68     15.68 o 
   4  15   1        0.02       11.02     11.02 o 
   5  15   1       11.91      -19.07     19.07 o 
   6  15   1       23.91       20.34     10.17 o 
   7  15   1       15.64       28.81      7.63 o 
   8  15   1        0.01      -16.10     16.10 o 
   9  15   1       16.91        9.75     14.41 o 
  10  15   1       19.79       28.39      7.20 o 
  11  15   1       19.03       28.81      7.20 o 
 -10  16   1       14.42       26.27      7.63 o 
  -9  16   1        1.78        1.27     12.71 o 
  -8  16   1        0.17        7.20     10.17 o 
  -7  16   1       14.54        9.75     14.41 o 
  -6  16   1        0.57       -5.08     13.98 o 
  -5  16   1       10.81       14.83      7.20 o 
  -4  16   1       30.06       45.76      9.75 o 
  -3  16   1       23.99       31.36      9.75 o 
  -2  16   1       12.64        3.81     13.98 o 
  -1  16   1       74.19       56.78     10.17 o 
   0  16   1        0.93        2.12     14.41 o 
   1  16   1       11.97       10.17     14.41 o 
   2  16   1       90.50       94.07     11.86 o 
   3  16   1        1.24        9.75      8.05 o 
   4  16   1       86.86       79.66      9.32 o 
   5  16   1        1.06      -12.71     12.71 o 
   6  16   1        1.75      -13.56     13.56 o 
   7  16   1        2.09      -11.02     12.71 o 
   8  16   1        0.05       -5.51     12.71 o 
   9  16   1        0.53        7.63      9.75 o 
  -7  17   1        0.75        4.66     11.02 o 
  -6  17   1       16.28        9.32     13.56 o 
  -5  17   1        3.37        5.93     13.14 o 
  -4  17   1        1.32        4.66     12.29 o 
  -3  17   1       13.00       16.10      8.05 o 
  -2  17   1        2.08       13.14      6.78 o 
  -1  17   1        5.57       13.56      8.47 o 
   0  17   1        0.04        6.78     13.56 o 
   1  17   1       13.68       -1.69     15.25 o 
   2  17   1        3.18       18.22      6.78 o 
   3  17   1        3.28      -14.41     14.41 o 
   4  17   1        0.22        4.66      5.93 o 
   5  17   1       15.81       19.91      8.47 o 
   6  17   1        9.82        8.05     11.86 o 
   7  17   1        2.74        7.20      9.32 o 
  -4  18   1       25.77       32.20      6.78 o 
  -3  18   1       13.72       -2.54     13.14 o 
  -2  18   1        4.37        5.08     11.02 o 
  -1  18   1        4.55        6.36     11.44 o 
   0  18   1        0.25        1.27     10.17 o 
   1  18   1       58.34       57.63     10.17 o 
   2  18   1        6.44        8.47     12.29 o 
   3  18   1        2.29        8.05      8.05 o 
   4  18   1       10.80        9.75     11.02 o 
 -20   0   2       71.18       79.66      8.47 o 
 -19   0   2       84.82       91.52     10.17 o 
 -18   0   2        4.04       12.71      8.90 o 
 -17   0   2       63.55       50.00     10.59 o 
 -16   0   2       20.66       11.02     17.80 o 
 -15   0   2       23.11       34.32      8.90 o 
 -14   0   2      289.44      268.21     15.25 o 
 -13   0   2      270.91      255.08     16.53 o 
 -12   0   2      214.95      279.65     17.37 o 
 -11   0   2        4.46        8.90     19.91 o 
 -10   0   2      938.18     1105.06     32.63 o 
  -9   0   2      653.07      597.44     19.91 o 
  -8   0   2     6385.09     7571.00    107.62 o 
  -7   0   2     3630.13     4363.02     76.27 o 
  -6   0   2     1104.11     1615.64     44.07 o 
  -5   0   2     2285.39     2940.60     55.08 o 
  -4   0   2     5246.27     6610.00     76.27 o 
  -3   0   2    47778.05    61198.03    280.08 o 
  -2   0   2     1435.02     2419.43     41.52 o 
  -1   0   2     2773.42     4684.63     55.08 o 
   0   0   2     7795.57    13576.35     96.61 o 
   1   0   2      141.31      234.32     10.59 o 
   2   0   2       11.91       33.47      8.47 o 
   3   0   2        6.40        8.47     15.68 o 
   4   0   2     5422.85     2826.20     51.27 o 
   5   0   2      191.12      109.32      9.75 o 
   6   0   2     3198.00     1155.06     33.90 o 
   7   0   2     3936.64     1982.15     54.24 o 
   8   0   2       18.52       10.59     15.25 o 
   9   0   2       18.49       -3.39     17.80 o 
  10   0   2       22.02       14.41     18.22 o 
  11   0   2      329.34      236.86     16.10 o 
  12   0   2        8.82       10.59     10.59 o 
  13   0   2      411.42      404.23     22.88 o 
  14   0   2      170.41      147.88     18.22 o 
  15   0   2      443.32      569.05     27.54 o 
  16   0   2       97.22      111.86     14.83 o 
  17   0   2       33.71       37.29     13.14 o 
  18   0   2       32.15       49.15     11.02 o 
  19   0   2        4.72      -17.37     17.37 o 
 -20   1   2       11.68       24.58      7.20 o 
 -19   1   2        5.04        6.78     13.56 o 
 -18   1   2        7.23       10.59      8.47 o 
 -17   1   2       21.64      -21.61     21.61 o 
 -16   1   2       71.87       86.44     13.14 o 
 -15   1   2       10.84        8.05     18.64 o 
 -14   1   2      222.12      228.38     17.80 o 
 -13   1   2       13.84        9.75      9.75 o 
 -12   1   2      673.37      745.74     25.85 o 
 -11   1   2       74.76      109.32     11.44 o 
 -10   1   2      697.43      740.66     22.03 o 
  -9   1   2       17.62       -5.93     14.41 o 
  -8   1   2     2729.30     2908.82     63.13 o 
  -7   1   2        1.42      -16.10     16.10 o 
  -6   1   2       50.28       62.29      9.32 o 
  -5   1   2     3615.02     3655.84     57.20 o 
  -4   1   2       78.07       86.44      9.75 o 
  -3   1   2        9.91        8.47      7.63 o 
  -2   1   2    15604.74    21799.45    128.39 o 
  -1   1   2     4839.81     6820.59     63.56 o 
   0   1   2     6423.29     8537.50     71.18 o 
   1   1   2      134.13      145.34      8.90 o 
   2   1   2      743.40      527.53     16.10 o 
   3   1   2       45.05       34.74      7.63 o 
   4   1   2      937.96      411.85     13.98 o 
   5   1   2       25.12       22.03      7.63 o 
   6   1   2     1848.19      761.00     23.73 o 
   7   1   2       58.27       38.13      8.05 o 
   8   1   2     1498.57     1035.14     28.39 o 
   9   1   2       72.69       50.00      9.32 o 
  10   1   2      347.17      330.50     16.10 o 
  11   1   2      108.65       83.05     12.29 o 
  12   1   2      672.87      683.03     25.00 o 
  13   1   2      137.62      131.35     14.83 o 
  14   1   2        4.44       18.22     21.19 o 
  15   1   2       49.20       58.47     13.14 o 
  16   1   2      157.02      203.38     17.80 o 
  17   1   2       58.59       75.42     11.44 o 
  18   1   2        0.18      -15.25     15.25 o 
  19   1   2        5.02        1.27     11.86 o 
 -19   2   2        5.07        8.90      7.63 o 
 -18   2   2        1.76       16.95      7.63 o 
 -17   2   2       53.78       67.37     11.02 o 
 -16   2   2       10.13       -4.66     19.07 o 
 -15   2   2       45.00       50.85     12.29 o 
 -14   2   2        0.05       16.53      7.20 o 
 -13   2   2        6.45        4.24     15.25 o 
 -12   2   2      121.80      135.59     11.86 o 
 -11   2   2       45.17       47.88     10.59 o 
 -10   2   2       66.81       67.37      9.32 o 
  -9   2   2      308.03      331.35     13.56 o 
  -8   2   2      195.16      168.22     10.59 o 
  -7   2   2     2033.47     1899.10     46.19 o 
  -6   2   2      101.02       77.12      8.05 o 
  -5   2   2      826.83      844.89     25.42 o 
  -4   2   2     3636.24     3836.77     53.81 o 
  -3   2   2      533.89      572.44     16.95 o 
  -2   2   2      106.94      106.78      8.05 o 
  -1   2   2     3401.12     4080.83     48.73 o 
   0   2   2      911.83     1037.26     25.85 o 
   1   2   2      991.14      915.23     25.85 o 
   2   2   2       16.41        9.32     12.29 o 
   3   2   2      173.19      115.25      8.05 o 
   4   2   2     2504.27     1483.44     35.59 o 
   5   2   2      502.81      284.74     11.44 o 
   6   2   2       11.79       -4.66     11.44 o 
   7   2   2       21.47       31.78      6.36 o 
   8   2   2        0.91       -1.27     11.44 o 
   9   2   2       95.99       68.22     10.17 o 
  10   2   2       44.74       48.30      8.47 o 
  11   2   2      132.34      167.37     13.14 o 
  12   2   2       16.11       12.71     16.95 o 
  13   2   2       44.66       54.66     11.44 o 
  14   2   2      148.60      188.98     14.41 o 
  15   2   2      296.86      293.64     19.07 o 
  16   2   2      115.11      116.95     13.56 o 
  17   2   2        8.42        8.05      8.05 o 
  18   2   2       10.62        8.47     13.56 o 
  19   2   2        5.60       10.59      6.36 o 
 -19   3   2       35.04       38.13      8.47 o 
 -18   3   2      102.95      100.42     12.71 o 
 -17   3   2        2.79        6.36     16.95 o 
 -16   3   2       59.35       71.61     11.44 o 
 -15   3   2       53.63       62.29      9.75 o 
 -14   3   2       95.19      114.83     11.86 o 
 -13   3   2        4.30      -15.68     17.80 o 
 -12   3   2        0.18       -2.12     16.10 o 
 -11   3   2       78.96       56.35     11.02 o 
 -10   3   2      299.90      316.94     16.10 o 
  -9   3   2       24.47       33.90      7.20 o 
  -8   3   2      319.43      331.77     13.56 o 
  -7   3   2     1470.23     1338.10     34.32 o 
  -6   3   2      815.34      890.23     27.12 o 
  -5   3   2       20.19        5.08     13.14 o 
  -4   3   2       91.95       99.57      8.90 o 
  -3   3   2     4280.13     4435.48     57.20 o 
  -2   3   2     5712.15     5912.14     63.98 o 
  -1   3   2     3607.76     3976.59     50.85 o 
   0   3   2      169.84      192.37      8.90 o 
   1   3   2     1180.90     1116.92     28.39 o 
   2   3   2        9.14        1.27     11.86 o 
   3   3   2       10.86        4.66     11.02 o 
   4   3   2     4870.48     3885.07     57.63 o 
   5   3   2      109.19       87.29      8.90 o 
   6   3   2     4150.42     4058.37     66.10 o 
   7   3   2       59.86       71.18      8.05 o 
   8   3   2      465.70      480.50     15.68 o 
   9   3   2      565.75      563.97     17.80 o 
  10   3   2       30.09       30.51      8.47 o 
  11   3   2       55.35       55.51      9.75 o 
  12   3   2      463.64      425.41     21.19 o 
  13   3   2        0.65       -6.78     16.10 o 
  14   3   2      198.59      216.52     16.53 o 
  15   3   2       83.67      118.22     14.41 o 
  16   3   2      328.01      325.84     19.91 o 
  17   3   2        3.78        0.00     15.68 o 
  18   3   2        6.19        5.08     13.14 o 
  19   3   2       13.59       23.30      7.20 o 
 -19   4   2        5.71      -10.59     11.86 o 
 -18   4   2        6.44        3.39     15.25 o 
 -17   4   2        3.37      -12.29     13.98 o 
 -16   4   2        0.35      -20.34     20.34 o 
 -15   4   2       22.97       16.53     11.86 o 
 -14   4   2       72.00       58.90     11.86 o 
 -13   4   2      139.27      139.40     13.56 o 
 -12   4   2      110.43       95.76     12.29 o 
 -11   4   2      663.66      621.17     22.46 o 
 -10   4   2        5.76       10.17     13.56 o 
  -9   4   2      108.51       77.54      8.90 o 
  -8   4   2     3526.65     3501.18     69.49 o 
  -7   4   2      169.32      181.78     10.59 o 
  -6   4   2      405.19      458.89     15.25 o 
  -5   4   2      775.97      799.98     25.42 o 
  -4   4   2     1396.39     1308.02     35.17 o 
  -3   4   2      237.78      235.59     10.17 o 
  -2   4   2      839.47      757.18     22.88 o 
  -1   4   2       29.13       21.19      7.20 o 
   0   4   2       20.92       14.41      7.20 o 
   1   4   2      553.28      533.88     16.10 o 
   2   4   2     1263.36     1123.28     31.36 o 
   3   4   2        6.76        5.51     11.44 o 
   4   4   2     5044.62     4129.98     62.29 o 
   5   4   2       92.95       83.47      8.47 o 
   6   4   2     2121.83     2089.35     49.58 o 
   7   4   2     1082.98     1018.19     31.78 o 
   8   4   2      722.38      676.25     22.46 o 
   9   4   2       78.23       81.78      9.32 o 
  10   4   2       33.22       55.08      8.90 o 
  11   4   2       36.31        8.05     17.80 o 
  12   4   2       13.77       13.14     13.14 o 
  13   4   2      355.40      363.97     18.22 o 
  14   4   2      154.75      156.35     14.41 o 
  15   4   2       49.10       72.03     11.44 o 
  16   4   2        1.70        8.47     13.14 o 
  17   4   2       12.13       11.44     13.14 o 
  18   4   2        6.46       -9.32     12.29 o 
  19   4   2        2.91      -11.44     11.44 o 
 -19   5   2       20.18       -8.47     13.14 o 
 -18   5   2       65.51      110.59      9.32 o 
 -17   5   2       13.16      -17.37     17.37 o 
 -16   5   2        6.38        0.00     15.25 o 
 -15   5   2       23.83       23.30      9.32 o 
 -14   5   2       17.90       13.98     16.53 o 
 -13   5   2       54.41       43.64      9.32 o 
 -12   5   2      141.97      156.78     14.83 o 
 -11   5   2       78.60       78.81     11.86 o 
 -10   5   2      564.19      528.80     19.49 o 
  -9   5   2      117.22      124.15     11.02 o 
  -8   5   2      248.29      254.23     12.71 o 
  -7   5   2        6.50      -12.71     12.71 o 
  -6   5   2      710.73      720.32     21.61 o 
  -5   5   2      107.75      152.96     10.17 o 
  -4   5   2       60.50       43.64      7.63 o 
  -3   5   2      278.58      314.40     11.86 o 
  -2   5   2     3501.68     3469.83     54.66 o 
  -1   5   2      105.53       83.90      8.47 o 
   0   5   2     1905.24     1793.17     40.25 o 
   1   5   2      240.42      212.28     10.17 o 
   2   5   2     1299.45     1283.02     34.74 o 
   3   5   2      155.62      135.59      8.90 o 
   4   5   2      856.34      913.11     27.97 o 
   5   5   2      302.26      341.94     12.71 o 
   6   5   2       29.15       41.52      7.20 o 
   7   5   2        8.77        5.51     11.86 o 
   8   5   2       52.51       61.44      8.90 o 
   9   5   2      166.86      189.83     13.56 o 
  10   5   2      152.22      175.42     13.14 o 
  11   5   2        0.01      -16.53     16.53 o 
  12   5   2       44.79       39.83     11.02 o 
  13   5   2      145.19      119.06     13.98 o 
  14   5   2       33.81       54.24      9.32 o 
  15   5   2        0.23       -8.90      8.90 o 
  16   5   2      154.18      172.03     12.29 o 
  17   5   2       15.49       10.59     16.10 o 
  18   5   2        4.40        8.47     12.71 o 
 -18   6   2        5.71        2.97      7.20 o 
 -17   6   2       11.56       -3.81     16.10 o 
 -16   6   2        9.97       16.53      8.47 o 
 -15   6   2       33.09       45.76     11.44 o 
 -14   6   2       22.26       30.51      9.32 o 
 -13   6   2      149.56      170.76     13.98 o 
 -12   6   2      457.58      474.14     20.34 o 
 -11   6   2        0.95       -6.36     14.41 o 
 -10   6   2      100.52      144.91     11.44 o 
  -9   6   2        1.08       12.29     12.29 o 
  -8   6   2      885.44      786.84     25.00 o 
  -7   6   2        0.12        7.20     13.98 o 
  -6   6   2     4051.10     3862.61     72.88 o 
  -5   6   2      387.84      438.12     15.25 o 
  -4   6   2     3986.41     4009.64     68.64 o 
  -3   6   2      211.02      236.86     11.02 o 
  -2   6   2     3796.78     3902.44     63.56 o 
  -1   6   2      621.80      566.09     17.37 o 
   0   6   2        0.90        0.00     11.86 o 
   1   6   2       29.05       31.78      7.63 o 
   2   6   2     3638.29     3489.74     60.17 o 
   3   6   2       35.10       46.19      7.20 o 
   4   6   2     5982.60     6315.52     86.44 o 
   5   6   2       13.53       20.76      5.93 o 
   6   6   2       91.44       86.86      9.32 o 
   7   6   2        5.26       -8.90     13.14 o 
   8   6   2      220.97      238.98     14.83 o 
   9   6   2        5.41       -8.90     18.22 o 
  10   6   2       24.29        5.93     16.10 o 
  11   6   2       85.16      103.81     13.14 o 
  12   6   2       34.85       29.66     11.44 o 
  13   6   2        6.64       -7.20     19.07 o 
  14   6   2       89.51       93.64     11.86 o 
  15   6   2       47.07       59.74     11.02 o 
  16   6   2       19.80        3.81     17.80 o 
  17   6   2       18.40        8.05     14.83 o 
  18   6   2       21.11       41.95      7.63 o 
 -18   7   2        8.97       12.71     13.98 o 
 -17   7   2       16.19        6.78      8.47 o 
 -16   7   2        6.05        5.93      8.05 o 
 -15   7   2        0.07        6.78      8.90 o 
 -14   7   2       61.70       51.27     11.86 o 
 -13   7   2       55.21       59.32     11.86 o 
 -12   7   2       11.82       11.44      9.32 o 
 -11   7   2       16.32        0.00     19.91 o 
 -10   7   2       59.22       59.32     10.17 o 
  -9   7   2       48.58       37.71      9.32 o 
  -8   7   2      173.33      167.37     12.29 o 
  -7   7   2        6.83       15.68      8.05 o 
  -6   7   2     1024.54     1103.79     33.05 o 
  -5   7   2       13.01        5.51      8.05 o 
  -4   7   2       27.15       22.46      8.90 o 
  -3   7   2      304.74      241.10     11.86 o 
  -2   7   2       23.07       32.63      8.05 o 
  -1   7   2       10.69        6.36     13.14 o 
   0   7   2       46.90       49.15      7.63 o 
   1   7   2     2144.81     1980.03     48.73 o 
   2   7   2      782.14      841.50     25.00 o 
   3   7   2      562.90      534.31     16.95 o 
   4   7   2       91.89       85.59      8.90 o 
   5   7   2      447.00      449.14     16.53 o 
   6   7   2      157.51      136.86     10.59 o 
   7   7   2        2.32      -11.44     13.14 o 
   8   7   2       37.07       46.61      8.90 o 
   9   7   2       10.65       13.56     15.68 o 
  10   7   2       65.63       74.15     10.59 o 
  11   7   2        0.88        8.90     13.56 o 
  12   7   2        1.23        2.54      9.32 o 
  13   7   2       55.90       52.12     11.86 o 
  14   7   2        1.78        4.66     16.10 o 
  15   7   2        2.17       -2.12     16.95 o 
  16   7   2        7.35      -14.83     14.83 o 
  17   7   2       42.70       38.98      8.90 o 
  18   7   2        4.34       -8.90     12.29 o 
 -18   8   2       26.57       25.42      7.63 o 
 -17   8   2        3.00       -4.24     13.14 o 
 -16   8   2      133.55      145.76     12.71 o 
 -15   8   2       59.07       83.05     10.17 o 
 -14   8   2       24.11        8.90      8.90 o 
 -13   8   2       33.51       35.17      9.32 o 
 -12   8   2       50.85       61.44     11.86 o 
 -11   8   2       40.07       52.96     11.44 o 
 -10   8   2      904.50      872.01     28.39 o 
  -9   8   2      171.86      175.42     14.41 o 
  -8   8   2      246.56      216.10     15.25 o 
  -7   8   2        0.46        1.69      8.90 o 
  -6   8   2        4.96      -14.83     14.83 o 
  -5   8   2       70.67       77.54     10.59 o 
  -4   8   2      600.97      566.93     18.64 o 
  -3   8   2       10.52       13.56     13.56 o 
  -2   8   2     5388.34     5292.24     86.44 o 
  -1   8   2       23.15      -15.25     15.25 o 
   0   8   2      860.14      906.76     25.42 o 
   1   8   2      374.91      347.87     14.41 o 
   2   8   2        7.35        6.78      6.78 o 
   3   8   2      569.11      481.77     16.53 o 
   4   8   2      377.38      362.28     14.83 o 
   5   8   2      104.81      105.08      9.32 o 
   6   8   2       21.71       25.42      8.47 o 
   7   8   2       12.46        3.81     16.53 o 
   8   8   2       62.97       52.96      9.75 o 
   9   8   2        0.44      -16.95     16.95 o 
  10   8   2      176.05      192.37     13.56 o 
  11   8   2        3.09        9.32     16.53 o 
  12   8   2       60.41       42.80     11.86 o 
  13   8   2       33.77       53.39     11.44 o 
  14   8   2      188.61      203.38     15.25 o 
  15   8   2        6.54        7.63      9.75 o 
  16   8   2       18.74        0.00     14.83 o 
  17   8   2        1.17       -1.27     11.86 o 
 -17   9   2        2.58       13.56      6.36 o 
 -16   9   2        7.83       19.07      8.05 o 
 -15   9   2      115.71      129.66     11.44 o 
 -14   9   2       11.00       12.71     10.59 o 
 -13   9   2      236.28      261.43     16.10 o 
 -12   9   2      215.37      227.11     16.53 o 
 -11   9   2        4.33        0.00     13.98 o 
 -10   9   2        9.57        2.12     20.34 o 
  -9   9   2      313.32      282.20     17.37 o 
  -8   9   2       19.04       22.46     10.17 o 
  -7   9   2       33.42       36.86      9.75 o 
  -6   9   2      117.22      136.01     12.71 o 
  -5   9   2      331.14      367.79     16.95 o 
  -4   9   2       17.40       -8.05     16.10 o 
  -3   9   2      716.26      722.86     21.61 o 
  -2   9   2        0.23      -13.56     13.56 o 
  -1   9   2      124.02      124.57     10.59 o 
   0   9   2       88.97       85.59     10.17 o 
   1   9   2      119.88      177.54     11.86 o 
   2   9   2       59.63       67.37      9.32 o 
   3   9   2      211.42      202.96     12.71 o 
   4   9   2       32.13       28.39      8.47 o 
   5   9   2        8.95       -3.39     15.68 o 
   6   9   2       70.35      115.68     11.02 o 
   7   9   2        3.29       11.86      8.05 o 
   8   9   2      181.87      183.47     14.83 o 
   9   9   2       92.81       88.98     11.02 o 
  10   9   2        7.01        0.00     16.10 o 
  11   9   2      100.15       91.52     11.86 o 
  12   9   2       16.43       30.08      9.32 o 
  13   9   2        8.37       -2.12     15.68 o 
  14   9   2       21.60       13.98      8.05 o 
  15   9   2       25.61       24.58      8.90 o 
  16   9   2        2.81       -4.24     14.41 o 
 -16  10   2        5.60       -1.27     12.29 o 
 -15  10   2        2.47        8.47      8.47 o 
 -14  10   2      154.16      162.28     13.56 o 
 -13  10   2        1.31       10.59     12.71 o 
 -12  10   2      102.81      100.42     11.44 o 
 -11  10   2      129.94      107.62     13.98 o 
 -10  10   2      125.28      112.29     13.98 o 
  -9  10   2        3.97        2.12     16.10 o 
  -8  10   2        0.33        0.00     15.25 o 
  -7  10   2       12.59       -6.36     16.95 o 
  -6  10   2        3.70      -16.10     16.10 o 
  -5  10   2       68.13       46.19     11.44 o 
  -4  10   2      194.82      199.15     12.71 o 
  -3  10   2       79.28       66.10     10.59 o 
  -2  10   2      149.33      163.13     12.29 o 
  -1  10   2      202.53      177.96     11.86 o 
   0  10   2      425.15      436.85     16.95 o 
   1  10   2      118.30      120.34     10.17 o 
   2  10   2      137.67      126.27     12.29 o 
   3  10   2        5.02      -12.71     14.41 o 
   4  10   2      274.70      285.59     16.95 o 
   5  10   2        2.90        8.05     13.56 o 
   6  10   2       27.27        8.05     14.41 o 
   7  10   2        9.73        4.24     15.25 o 
   8  10   2       61.63       72.03     11.02 o 
   9  10   2      132.97      134.32     11.44 o 
  10  10   2      291.94      302.53     18.64 o 
  11  10   2        3.19       -9.32     18.64 o 
  12  10   2      355.42      398.29     19.91 o 
  13  10   2       18.56       10.17     16.53 o 
  14  10   2       35.17        8.90     14.41 o 
  15  10   2        7.03       16.53      7.63 o 
  16  10   2       33.72       54.66      8.47 o 
 -16  11   2        4.35       12.71      6.36 o 
 -15  11   2        6.54        6.78     11.02 o 
 -14  11   2       12.61       15.25      8.47 o 
 -13  11   2        2.22      -17.37     17.37 o 
 -12  11   2      106.97      125.84     12.71 o 
 -11  11   2        5.46       -6.78     18.22 o 
 -10  11   2        6.81       13.98     16.10 o 
  -9  11   2       32.61       32.63      9.32 o 
  -8  11   2       45.57       50.85     11.44 o 
  -7  11   2       50.24       44.91     11.44 o 
  -6  11   2      101.39      100.42     13.14 o 
  -5  11   2      166.90      148.30     14.83 o 
  -4  11   2       67.98       63.56     12.29 o 
  -3  11   2        0.30       10.17     13.98 o 
  -2  11   2        3.99      -15.68     15.68 o 
  -1  11   2       55.19       50.42      9.75 o 
   0  11   2      182.90      158.47     13.56 o 
   1  11   2      302.55      301.69     15.68 o 
   2  11   2      415.74      405.50     19.91 o 
   3  11   2       69.85       66.95     12.29 o 
   4  11   2      569.60      511.85     20.76 o 
   5  11   2       71.29       92.37     12.71 o 
   6  11   2      874.52      846.59     26.69 o 
   7  11   2      402.09      414.82     20.34 o 
   8  11   2      207.40      220.76     16.10 o 
   9  11   2      151.64      116.95     13.98 o 
  10  11   2        2.23        0.00     11.44 o 
  11  11   2       39.55        6.78     19.91 o 
  12  11   2        2.91       -2.12     14.41 o 
  13  11   2       40.40       29.24      9.32 o 
  14  11   2        0.04       -7.63     12.29 o 
  15  11   2        1.86       -6.36     12.71 o 
 -15  12   2        1.49       12.29      5.51 o 
 -14  12   2       67.57       73.30      9.75 o 
 -13  12   2       20.50       23.30      8.47 o 
 -12  12   2        3.59        0.00     13.56 o 
 -11  12   2       20.82       10.59     16.53 o 
 -10  12   2      228.30      213.13     15.68 o 
  -9  12   2      200.90      192.79     16.10 o 
  -8  12   2       83.48       67.37     11.44 o 
  -7  12   2       75.13       67.37     11.44 o 
  -6  12   2        9.26       13.98      9.32 o 
  -5  12   2       60.33       40.68     11.44 o 
  -4  12   2        0.78       -2.12     15.68 o 
  -3  12   2       11.61       13.14     15.25 o 
  -2  12   2       79.50       82.20     10.59 o 
  -1  12   2      452.80      443.63     19.49 o 
   0  12   2        1.67       -4.24     16.95 o 
   1  12   2       22.72       -2.12     17.37 o 
   2  12   2       10.67       -2.12     13.14 o 
   3  12   2     1807.69     1804.19     57.20 o 
   4  12   2      206.32      186.01     15.68 o 
   5  12   2       58.85       68.22     13.56 o 
   6  12   2      207.60      249.99     16.10 o 
   7  12   2       22.88        6.78     16.10 o 
   8  12   2      143.49      162.28     13.98 o 
   9  12   2      139.78      138.13     13.56 o 
  10  12   2        0.05      -17.37     17.37 o 
  11  12   2        0.54       -4.24     13.98 o 
  12  12   2        3.16      -14.41     14.41 o 
  13  12   2       72.20       82.63     11.02 o 
  14  12   2       10.70       -6.36     12.71 o 
 -14  13   2        3.09      -11.86     11.86 o 
 -13  13   2        0.97        2.54     12.29 o 
 -12  13   2        0.29       -1.69      8.05 o 
 -11  13   2       77.62       93.64     11.02 o 
 -10  13   2      191.92      230.93     13.98 o 
  -9  13   2        6.07        8.47     12.71 o 
  -8  13   2       45.75       31.36     11.02 o 
  -7  13   2        0.25        4.66     11.44 o 
  -6  13   2        7.24      -11.44     16.10 o 
  -5  13   2        0.27        9.32     16.10 o 
  -4  13   2       16.27        9.32     16.10 o 
  -3  13   2      128.90      114.83     13.56 o 
  -2  13   2        1.63        2.12      9.32 o 
  -1  13   2        9.73        4.66      8.90 o 
   0  13   2      150.96      152.54     16.10 o 
   1  13   2      118.32      143.64     13.56 o 
   2  13   2      361.03      345.33     18.22 o 
   3  13   2      213.05      246.18     16.10 o 
   4  13   2       99.51      113.13     11.44 o 
   5  13   2       45.41       62.29     11.44 o 
   6  13   2       45.70       50.85     11.44 o 
   7  13   2      162.19      151.69     13.56 o 
   8  13   2        8.62       -6.78      8.90 o 
   9  13   2        8.35        8.47      8.47 o 
  10  13   2      238.35      257.20     15.68 o 
  11  13   2       19.80       -1.69     17.37 o 
  12  13   2       19.85        4.66     11.86 o 
  13  13   2        3.75        3.81      9.75 o 
 -12  14   2        0.79       16.95      6.36 o 
 -11  14   2       11.08        5.93     15.25 o 
 -10  14   2      120.08      125.84     12.29 o 
  -9  14   2        7.57       -7.63     16.95 o 
  -8  14   2       41.00       34.74     10.17 o 
  -7  14   2       24.65        4.24     14.83 o 
  -6  14   2       20.60       24.15     11.02 o 
  -5  14   2       57.13       52.12     11.44 o 
  -4  14   2       42.55       73.30     11.44 o 
  -3  14   2        5.02       20.76      9.32 o 
  -2  14   2        0.68        0.00      9.32 o 
  -1  14   2      617.89      594.48     23.30 o 
   0  14   2       11.26        6.78     18.64 o 
   1  14   2      189.19      196.61     13.98 o 
   2  14   2       17.04       16.10      9.32 o 
   3  14   2        6.02       11.44      9.32 o 
   4  14   2       77.33       66.10     11.44 o 
   5  14   2      292.28      297.87     17.80 o 
   6  14   2      109.23      106.78     11.02 o 
   7  14   2       13.76      -19.07     19.07 o 
   8  14   2      115.32      134.32     11.86 o 
   9  14   2        9.34       -5.51     14.41 o 
  10  14   2       25.59       44.07      6.36 o 
  11  14   2        0.86       -8.47     11.44 o 
  12  14   2       10.92       12.71      7.20 o 
 -11  15   2       41.34       40.68      8.05 o 
 -10  15   2       39.27       34.32      8.05 o 
  -9  15   2        4.33       15.68      7.63 o 
  -8  15   2        5.17       10.59     13.98 o 
  -7  15   2       43.58       42.80      9.32 o 
  -6  15   2        7.50       11.86     13.98 o 
  -5  15   2        0.22      -12.29     16.53 o 
  -4  15   2       49.54       29.66     10.59 o 
  -3  15   2        5.88       -8.47     17.37 o 
  -2  15   2      231.94      255.93     15.25 o 
  -1  15   2       35.14       52.96      8.90 o 
   0  15   2      320.49      301.69     17.80 o 
   1  15   2      120.16      144.91     13.14 o 
   2  15   2       62.81       52.12     11.02 o 
   3  15   2       54.87       55.51     10.59 o 
   4  15   2        4.87        8.47     16.95 o 
   5  15   2        0.08       -5.93     13.98 o 
   6  15   2       87.84       98.30     11.44 o 
   7  15   2       76.21       77.54     11.02 o 
   8  15   2        5.56       -5.08     13.14 o 
   9  15   2       25.01        8.90     14.83 o 
  10  15   2       30.82       41.10      7.63 o 
  -9  16   2        0.20        7.20     10.59 o 
  -8  16   2       28.43       38.13      6.78 o 
  -7  16   2       23.92        8.90     13.56 o 
  -6  16   2        3.62        0.00      6.36 o 
  -5  16   2       28.25       31.36      8.90 o 
  -4  16   2       14.83        5.51     16.53 o 
  -3  16   2        0.05      -13.14     14.83 o 
  -2  16   2       15.38       36.44      7.63 o 
  -1  16   2       61.36       52.54      9.75 o 
   0  16   2       19.81       -5.93     19.49 o 
   1  16   2       30.55       23.30      9.75 o 
   2  16   2        3.96      -16.95     16.95 o 
   3  16   2        4.94       -9.32     13.14 o 
   4  16   2       23.84       16.10      8.90 o 
   5  16   2        4.25        6.78     13.56 o 
   6  16   2        0.04        0.00     11.02 o 
   7  16   2       13.32        0.00     13.14 o 
   8  16   2        4.62        0.00     10.17 o 
   9  16   2        0.07        2.12     11.02 o 
  -7  17   2        6.14       12.29      6.78 o 
  -6  17   2       66.89       65.25      8.47 o 
  -5  17   2        0.62      -11.86     11.86 o 
  -4  17   2        1.50        0.00     14.41 o 
  -3  17   2        0.14       -8.90      8.90 o 
  -2  17   2        0.98       -2.97     13.98 o 
  -1  17   2        4.42       -8.05     12.71 o 
   0  17   2       30.22        9.32     13.98 o 
   1  17   2        6.05       -1.69     13.98 o 
   2  17   2      100.59      108.05      9.32 o 
   3  17   2        8.50      -11.86     11.86 o 
   4  17   2       82.92       77.96      9.75 o 
   5  17   2        5.88        1.27     10.17 o 
   6  17   2        2.43        9.32      9.32 o 
  -3  18   2       12.15       -1.27     11.86 o 
  -2  18   2       26.16       22.46      6.78 o 
  -1  18   2        0.48        0.00     10.17 o 
   0  18   2       44.19       59.74      8.05 o 
   1  18   2        7.74       11.44      6.78 o 
   2  18   2        4.03       -6.36      9.75 o 
 -19   1   3        1.98        5.93     11.86 o 
 -18   1   3       15.43       11.44     15.68 o 
 -17   1   3       52.20       55.08     11.44 o 
 -16   1   3       27.19       40.68     10.17 o 
 -15   1   3        1.11      -18.64     18.64 o 
 -14   1   3       65.85      105.51     15.68 o 
 -13   1   3       27.19       15.25     12.71 o 
 -12   1   3        6.28       18.64      9.32 o 
 -11   1   3      391.10      390.67     19.07 o 
 -10   1   3        0.08       11.44     14.83 o 
  -9   1   3        3.07        0.00     14.83 o 
  -8   1   3        0.00       10.17     13.14 o 
  -7   1   3     2669.41     2772.39     62.29 o 
  -6   1   3      267.54      310.16     13.98 o 
  -5   1   3       39.41       39.83      9.32 o 
  -4   1   3     3150.72     4122.78     64.41 o 
  -3   1   3      314.39      527.95     16.95 o 
  -2   1   3     1486.34     2278.33     45.76 o 
  -1   1   3       68.71      101.27      9.75 o 
   0   1   3      456.13      710.15     21.19 o 
   1   1   3      490.19      736.85     21.61 o 
   2   1   3      360.62      464.40     13.98 o 
   3   1   3      836.98      782.18     25.00 o 
   4   1   3       38.62       26.69      8.05 o 
   5   1   3      615.42      511.43     15.68 o 
   6   1   3     1068.16      534.31     17.37 o 
   7   1   3        1.20       -4.24     13.98 o 
   8   1   3       21.47        6.36     14.41 o 
   9   1   3        1.11       -5.51     14.41 o 
  10   1   3      311.53      191.10     14.41 o 
  11   1   3        6.96        6.78     11.44 o 
  12   1   3      157.36      139.83     14.83 o 
  13   1   3      239.16      211.01     18.22 o 
  14   1   3        0.03      -21.19     21.19 o 
  15   1   3        8.41       -2.54     10.17 o 
  16   1   3       94.99      128.39     14.41 o 
  17   1   3      145.90      152.11     14.41 o 
  18   1   3        0.27      -16.53     16.53 o 
 -19   2   3        1.46       -8.05     14.83 o 
 -18   2   3        5.10        6.78     13.56 o 
 -17   2   3        8.96        2.12     10.17 o 
 -16   2   3        0.04       -6.78     20.34 o 
 -15   2   3        0.44       -4.66     16.95 o 
 -14   2   3      188.02      177.11     14.41 o 
 -13   2   3       63.00       45.76     11.44 o 
 -12   2   3      203.14      217.79     14.83 o 
 -11   2   3      630.31      581.76     21.19 o 
 -10   2   3      389.97      424.57     19.07 o 
  -9   2   3      105.67      122.03     12.29 o 
  -8   2   3     1048.61     1062.68     31.36 o 
  -7   2   3      101.55      114.40      9.75 o 
  -6   2   3     1387.64     1433.01     42.37 o 
  -5   2   3     1378.03     1594.03     40.68 o 
  -4   2   3      187.99      244.49     11.44 o 
  -3   2   3      762.36     1075.82     28.81 o 
  -2   2   3     3095.25     4307.52     59.74 o 
  -1   2   3     1729.01     2347.82     44.49 o 
   0   2   3        0.63      -12.29     13.14 o 
   1   2   3     1405.27     1727.50     38.13 o 
   2   2   3       56.01       69.49      8.05 o 
   3   2   3      312.80      247.45     11.02 o 
   4   2   3     1659.51     1422.85     38.56 o 
   5   2   3       34.35       16.53      7.20 o 
   6   2   3      336.91      283.89     12.71 o 
   7   2   3      208.36      102.12      9.32 o 
   8   2   3      594.15      511.00     17.80 o 
   9   2   3      312.36      213.55     13.56 o 
  10   2   3       27.76       16.95      9.32 o 
  11   2   3       42.09       31.36     10.59 o 
  12   2   3      379.25      374.57     18.22 o 
  13   2   3       44.43       66.52      9.32 o 
  14   2   3       72.71       96.61     12.29 o 
  15   2   3       15.87       21.19      9.32 o 
  16   2   3       38.63       42.80     10.59 o 
  17   2   3       35.28       34.74      9.32 o 
  18   2   3      141.77      161.86     13.14 o 
 -19   3   3        3.47       16.53      6.36 o 
 -18   3   3       15.56       -3.39     13.14 o 
 -17   3   3       92.10       67.37     11.86 o 
 -16   3   3      102.76      100.42     13.56 o 
 -15   3   3      104.83      120.76     14.41 o 
 -14   3   3        9.78        9.75     21.61 o 
 -13   3   3      136.28      161.86     16.10 o 
 -12   3   3      364.75      372.45     19.49 o 
 -11   3   3       22.33       23.73      9.75 o 
 -10   3   3        3.02       12.71      8.90 o 
  -9   3   3      170.66      191.94     12.71 o 
  -8   3   3      879.56      847.86     27.12 o 
  -7   3   3      100.43      151.27     11.44 o 
  -6   3   3      152.70      161.86     10.17 o 
  -5   3   3     1771.81     1934.27     48.30 o 
  -4   3   3      576.25      638.97     19.49 o 
  -3   3   3      109.41      101.27      9.32 o 
  -2   3   3     1746.94     2112.66     44.07 o 
  -1   3   3       38.48       50.42      8.05 o 
   0   3   3     1608.47     1866.90     40.68 o 
   1   3   3      286.11      346.60     11.86 o 
   2   3   3       81.52       88.98      8.47 o 
   3   3   3      634.71      722.86     21.61 o 
   4   3   3      489.66      467.36     13.98 o 
   5   3   3     1337.18     1370.30     41.52 o 
   6   3   3        3.19       -3.81     13.56 o 
   7   3   3       24.13       46.61      8.05 o 
   8   3   3       56.25       75.42      9.32 o 
   9   3   3      175.83      158.47     11.86 o 
  10   3   3       51.12       50.00      9.75 o 
  11   3   3       13.02        0.00     19.07 o 
  12   3   3      195.66      183.47     15.68 o 
  13   3   3       80.41       61.44     11.86 o 
  14   3   3       11.33       11.86     16.53 o 
  15   3   3        0.50      -13.56     18.22 o 
  16   3   3       40.05       30.93     10.17 o 
  17   3   3        1.56        0.00      7.20 o 
  18   3   3        0.27       -9.75     13.98 o 
 -19   4   3        0.71       10.59      6.78 o 
 -18   4   3        1.17       10.59     10.59 o 
 -17   4   3        0.75      -11.44     15.25 o 
 -16   4   3       31.72        8.47     21.61 o 
 -15   4   3       36.96       41.52     11.44 o 
 -14   4   3       23.77       26.27      9.32 o 
 -13   4   3      110.88      108.90     13.98 o 
 -12   4   3       91.96      103.39     13.14 o 
 -11   4   3       13.65       14.41     10.17 o 
 -10   4   3      260.78      223.72     14.83 o 
  -9   4   3      142.29      170.33     13.14 o 
  -8   4   3        5.32      -10.59     16.53 o 
  -7   4   3      190.30      218.21     13.56 o 
  -6   4   3        2.50       -1.27     14.41 o 
  -5   4   3       54.09       55.08      7.63 o 
  -4   4   3      262.75      309.74     13.14 o 
  -3   4   3     1860.65     1943.59     45.34 o 
  -2   4   3     1156.10     1288.53     36.86 o 
  -1   4   3      159.28      167.79      9.75 o 
   0   4   3      101.92      122.03      9.75 o 
   1   4   3     2161.14     2410.53     48.73 o 
   2   4   3     1672.47     1834.28     43.64 o 
   3   4   3       30.88        5.93     12.71 o 
   4   4   3      588.28      579.22     18.22 o 
   5   4   3      590.38      684.73     19.91 o 
   6   4   3     1427.41     1491.49     40.25 o 
   7   4   3        3.86       -1.27     13.14 o 
   8   4   3        5.02        4.66     12.71 o 
   9   4   3       80.77       84.32     10.59 o 
  10   4   3       45.77       43.64      9.75 o 
  11   4   3      289.09      277.11     17.37 o 
  12   4   3       22.22       34.32      9.32 o 
  13   4   3        1.53        4.66     16.53 o 
  14   4   3       76.50      119.49     11.86 o 
  15   4   3        7.91       -2.12     15.68 o 
  16   4   3       34.73       43.64      8.05 o 
  17   4   3       40.75       38.13      8.47 o 
  18   4   3        5.76       -1.27     11.44 o 
 -18   5   3        0.08       -5.51     12.71 o 
 -17   5   3        0.34       -1.69     16.10 o 
 -16   5   3       95.97       84.74     12.29 o 
 -15   5   3       38.36       42.80     11.44 o 
 -14   5   3       16.03       33.05      9.32 o 
 -13   5   3       43.10       41.95     11.86 o 
 -12   5   3      279.73      267.79     17.80 o 
 -11   5   3      211.21      189.83     16.95 o 
 -10   5   3       35.49       13.56     23.30 o 
  -9   5   3      315.20      381.77     17.80 o 
  -8   5   3       18.95       -1.69     14.41 o 
  -7   5   3       30.69       37.71      8.90 o 
  -6   5   3      587.00      554.65     17.37 o 
  -5   5   3      944.27     1165.22     33.90 o 
  -4   5   3      574.21      577.10     17.80 o 
  -3   5   3       19.01       23.30      8.47 o 
  -2   5   3       14.62       17.37      7.20 o 
  -1   5   3       60.45       93.64      8.90 o 
   0   5   3        1.64      -13.56     13.56 o 
   1   5   3      181.25      228.38     11.02 o 
   2   5   3      806.23      857.61     25.00 o 
   3   5   3      271.65      330.50     13.14 o 
   4   5   3      252.41      320.75     13.14 o 
   5   5   3      662.39      660.58     18.22 o 
   6   5   3      394.75      471.60     16.95 o 
   7   5   3       34.43       27.97      7.63 o 
   8   5   3       16.79       15.25     15.25 o 
   9   5   3        2.74        5.51     16.95 o 
  10   5   3      141.15      150.00     14.41 o 
  11   5   3        0.04        4.24     13.14 o 
  12   5   3       30.22       39.41      9.32 o 
  13   5   3      251.31      221.60     16.53 o 
  14   5   3       47.52       50.85     11.44 o 
  15   5   3        9.11        8.47      8.47 o 
  16   5   3       23.56        5.51      9.32 o 
  17   5   3       32.31       27.54      7.63 o 
  18   5   3        1.85       10.59      6.78 o 
 -18   6   3        0.29      -11.44     11.44 o 
 -17   6   3        0.04       11.44      6.78 o 
 -16   6   3       11.04       -5.93     15.68 o 
 -15   6   3        0.59       -8.90     17.37 o 
 -14   6   3        0.03        7.20     16.53 o 
 -13   6   3      152.82      170.76     14.41 o 
 -12   6   3       11.07      -18.64     18.64 o 
 -11   6   3      145.10      145.76     15.25 o 
 -10   6   3        2.53      -16.53     16.53 o 
  -9   6   3       85.07       87.29     11.44 o 
  -8   6   3       88.09       95.76     12.29 o 
  -7   6   3      176.34      207.62     12.71 o 
  -6   6   3        7.32       19.07      7.20 o 
  -5   6   3      475.73      551.68     17.80 o 
  -4   6   3     2003.88     2119.44     53.39 o 
  -3   6   3      382.43      472.45     15.68 o 
  -2   6   3      329.83      315.67     12.71 o 
  -1   6   3      988.10     1047.01     31.78 o 
   0   6   3     1157.50     1273.27     34.74 o 
   1   6   3      782.00      864.81     26.27 o 
   2   6   3      336.07      422.45     14.41 o 
   3   6   3      141.81      204.23     11.02 o 
   4   6   3       93.08      102.12      9.32 o 
   5   6   3       15.20       10.17     14.41 o 
   6   6   3        1.79        6.36     12.29 o 
   7   6   3       44.23       74.57     10.17 o 
   8   6   3        2.46        9.32     13.14 o 
   9   6   3       99.75      138.56     11.86 o 
  10   6   3        0.75      -15.25     17.37 o 
  11   6   3        5.09       18.22      9.32 o 
  12   6   3        0.18        9.32     13.98 o 
  13   6   3       61.24       70.34     11.86 o 
  14   6   3       15.59        2.12     15.68 o 
  15   6   3        8.61        4.24     16.53 o 
  16   6   3       13.46       13.98     13.98 o 
  17   6   3        0.01       12.71      7.20 o 
 -18   7   3        6.52       -4.66     12.29 o 
 -17   7   3       40.34       37.29      8.90 o 
 -16   7   3        6.61        0.00     16.53 o 
 -15   7   3       29.35       39.83     10.59 o 
 -14   7   3        1.05        6.78      8.90 o 
 -13   7   3      141.89      120.76     13.98 o 
 -12   7   3      160.71      144.06     13.98 o 
 -11   7   3       59.59       48.30     11.44 o 
 -10   7   3       63.50       11.02     21.61 o 
  -9   7   3      125.00      122.45     14.41 o 
  -8   7   3       86.44      106.35     11.44 o 
  -7   7   3       13.58       -8.90     13.98 o 
  -6   7   3       35.98       50.42      9.75 o 
  -5   7   3     1518.23     1406.32     42.80 o 
  -4   7   3      532.81      580.92     18.64 o 
  -3   7   3       48.56       27.54      9.75 o 
  -2   7   3       31.53       23.73      8.05 o 
  -1   7   3       65.20       62.29      8.90 o 
   0   7   3     1026.23     1085.99     35.17 o 
   1   7   3       10.80       10.59     11.86 o 
   2   7   3       56.11       44.49      8.05 o 
   3   7   3       17.84       18.22      7.20 o 
   4   7   3      236.46      276.69     13.56 o 
   5   7   3        2.16      -11.02     16.10 o 
   6   7   3      195.53      219.91     13.56 o 
   7   7   3       82.80       79.66     11.02 o 
   8   7   3       87.30       81.78     11.86 o 
   9   7   3      114.98      126.27     12.71 o 
  10   7   3       15.98       29.24      8.90 o 
  11   7   3       15.97        2.54     16.53 o 
  12   7   3        2.92      -16.53     16.53 o 
  13   7   3      108.59       99.57     13.98 o 
  14   7   3      133.75      163.98     13.14 o 
  15   7   3       66.71       88.13     11.44 o 
  16   7   3        0.39      -11.02     11.02 o 
  17   7   3        2.31       -3.81     11.02 o 
 -17   8   3        0.90        3.81     11.86 o 
 -16   8   3        5.81        6.36     14.83 o 
 -15   8   3       11.01       13.56      9.75 o 
 -14   8   3        9.98        6.36     17.37 o 
 -13   8   3        3.05        2.12     18.64 o 
 -12   8   3        3.29        0.00     16.53 o 
 -11   8   3        3.66      -21.19     23.30 o 
 -10   8   3       21.91       -2.12     18.22 o 
  -9   8   3      124.56      138.98     13.14 o 
  -8   8   3        2.32      -16.53     16.53 o 
  -7   8   3       49.87       59.74     11.44 o 
  -6   8   3        9.24      -14.41     14.41 o 
  -5   8   3        9.97      -15.25     15.25 o 
  -4   8   3      190.30      192.79     13.14 o 
  -3   8   3      125.44      116.52     11.02 o 
  -2   8   3       17.50       -1.69     13.56 o 
  -1   8   3        0.62        7.63     11.86 o 
   0   8   3      328.61      316.94     14.83 o 
   1   8   3      405.10      467.78     16.53 o 
   2   8   3       56.60       41.52      7.63 o 
   3   8   3       91.89       84.74      9.75 o 
   4   8   3       43.61       31.78     10.17 o 
   5   8   3      412.15      405.92     17.80 o 
   6   8   3      173.95      177.11     13.14 o 
   7   8   3      465.40      485.58     19.91 o 
   8   8   3       50.55       38.56     10.59 o 
   9   8   3       68.79       76.27     11.02 o 
  10   8   3       22.70        4.66     11.86 o 
  11   8   3       33.53        2.54     16.53 o 
  12   8   3        0.01      -18.64     18.64 o 
  13   8   3        0.27        4.24      8.90 o 
  14   8   3        0.59      -13.98     13.98 o 
  15   8   3       20.95       12.29      8.90 o 
  16   8   3       68.70       76.27      9.75 o 
 -16   9   3        0.93      -12.71     12.71 o 
 -15   9   3       18.53       10.59     15.68 o 
 -14   9   3        0.02       25.85      8.05 o 
 -13   9   3       11.25        6.78     15.25 o 
 -12   9   3      155.55      136.44     13.98 o 
 -11   9   3        1.35        2.54     16.53 o 
 -10   9   3       13.40      -16.53     18.64 o 
  -9   9   3      556.81      608.88     22.88 o 
  -8   9   3      222.09      259.74     17.37 o 
  -7   9   3       12.03        2.12     18.64 o 
  -6   9   3        0.84      -13.98     17.80 o 
  -5   9   3      117.81      137.71     11.44 o 
  -4   9   3        8.77       14.41      8.90 o 
  -3   9   3      161.29      162.28     12.29 o 
  -2   9   3      107.71      115.68     11.86 o 
  -1   9   3       25.75       30.08      8.47 o 
   0   9   3       75.67       77.12     10.17 o 
   1   9   3       41.27       38.98      8.47 o 
   2   9   3      301.82      300.84     15.68 o 
   3   9   3      266.86      266.09     14.41 o 
   4   9   3      387.01      341.94     16.53 o 
   5   9   3       53.32       46.61      9.75 o 
   6   9   3        1.70       -4.24     16.53 o 
   7   9   3       71.53       72.88     10.59 o 
   8   9   3      154.54      170.33     15.68 o 
   9   9   3       87.91       94.91     11.44 o 
  10   9   3        1.74       11.86     16.53 o 
  11   9   3      158.72      153.39     13.98 o 
  12   9   3       10.55       13.56      8.90 o 
  13   9   3        1.38      -16.53     16.53 o 
  14   9   3       73.17       70.76     11.02 o 
  15   9   3        4.24        1.69     12.29 o 
  16   9   3        1.44      -13.14     13.14 o 
 -16  10   3        0.00       -8.05     11.86 o 
 -15  10   3        0.12       -2.97     11.86 o 
 -14  10   3        9.06        8.90     14.41 o 
 -13  10   3       25.27       13.98     10.17 o 
 -12  10   3      101.79      111.86     13.14 o 
 -11  10   3       37.09       32.20     11.44 o 
 -10  10   3      135.91      126.69     13.98 o 
  -9  10   3       28.13       -2.54     23.30 o 
  -8  10   3       23.61       27.54      9.32 o 
  -7  10   3       88.60       77.96     13.14 o 
  -6  10   3       31.55       14.83     19.49 o 
  -5  10   3      247.45      244.49     16.53 o 
  -4  10   3       29.47        8.05     10.17 o 
  -3  10   3        0.21        2.12     13.56 o 
  -2  10   3       50.44       30.51     11.44 o 
  -1  10   3       22.19       28.39      7.63 o 
   0  10   3      301.21      287.70     15.25 o 
   1  10   3      270.87      261.43     15.25 o 
   2  10   3       24.86       19.49      9.75 o 
   3  10   3      276.64      286.43     16.10 o 
   4  10   3       15.64       16.53     10.17 o 
   5  10   3        9.02      -19.07     19.07 o 
   6  10   3      517.59      534.73     22.03 o 
   7  10   3       30.48       65.68      8.90 o 
   8  10   3      234.43      237.28     16.10 o 
   9  10   3        1.13       16.53     16.53 o 
  10  10   3      179.62      204.23     13.98 o 
  11  10   3       14.31        2.12     13.56 o 
  12  10   3        4.14       10.59      8.47 o 
  13  10   3       20.97       13.14     14.83 o 
  14  10   3       23.83        9.75     14.41 o 
  15  10   3       52.69       67.79      8.90 o 
 -15  11   3        7.36        3.81      9.75 o 
 -14  11   3        7.99        7.63     13.56 o 
 -13  11   3       44.68       37.71      8.90 o 
 -12  11   3        8.07       11.86      8.05 o 
 -11  11   3       20.87       38.98      8.47 o 
 -10  11   3        7.22        6.78     16.10 o 
  -9  11   3        0.07        2.12     16.10 o 
  -8  11   3        7.46       11.86     18.64 o 
  -7  11   3       21.24       -9.32     16.10 o 
  -6  11   3      234.23      195.33     16.10 o 
  -5  11   3       21.10       24.58     11.02 o 
  -4  11   3        1.22       13.14      8.90 o 
  -3  11   3       27.75       34.32      8.47 o 
  -2  11   3      406.52      417.36     19.07 o 
  -1  11   3       77.23       79.66     12.71 o 
   0  11   3      100.79       96.18     10.59 o 
   1  11   3      188.48      201.69     14.83 o 
   2  11   3       81.04       70.34     10.59 o 
   3  11   3        0.26      -17.37     17.37 o 
   4  11   3     1096.83      992.35     28.81 o 
   5  11   3       43.84       58.90     11.44 o 
   6  11   3       51.48       46.19     11.44 o 
   7  11   3      222.91      221.60     16.53 o 
   8  11   3       55.67       46.61     11.86 o 
   9  11   3       73.85       52.96     11.44 o 
  10  11   3       10.53       -4.24     17.80 o 
  11  11   3       14.69       16.53      8.05 o 
  12  11   3       10.97      -14.83     16.95 o 
  13  11   3        2.94       -8.05     12.71 o 
  14  11   3        0.63        8.05     10.59 o 
 -14  12   3        6.71        1.27     12.29 o 
 -13  12   3      128.45      130.93     11.86 o 
 -12  12   3       26.19       21.19      8.90 o 
 -11  12   3        0.14      -13.56     13.56 o 
 -10  12   3      160.86      160.17     14.83 o 
  -9  12   3       67.51       62.29     11.02 o 
  -8  12   3       37.34       50.42      9.32 o 
  -7  12   3        0.00       -4.66     16.10 o 
  -6  12   3        5.70       -6.78     16.10 o 
  -5  12   3       96.70       99.15     13.98 o 
  -4  12   3       80.31       73.30     13.56 o 
  -3  12   3       23.46       27.12      8.90 o 
  -2  12   3       88.82       74.15     11.44 o 
  -1  12   3       34.41       40.25     11.02 o 
   0  12   3       73.88       64.83     11.02 o 
   1  12   3     1239.13     1222.43     33.90 o 
   2  12   3        4.49        6.78     18.22 o 
   3  12   3        1.08       -2.12     16.10 o 
   4  12   3       69.32       57.63     11.44 o 
   5  12   3       83.44       74.15     11.44 o 
   6  12   3      143.20      148.30     13.98 o 
   7  12   3      109.62      101.27     13.98 o 
   8  12   3       30.58       31.36     11.02 o 
   9  12   3      102.69       92.79     13.14 o 
  10  12   3       43.49       28.39     10.17 o 
  11  12   3       19.07       14.41     14.41 o 
  12  12   3       12.20       17.37      8.05 o 
  13  12   3        4.24        6.78     10.59 o 
 -13  13   3       14.18       -4.66     11.86 o 
 -12  13   3       25.55       37.71      7.20 o 
 -11  13   3        4.83      -16.95     16.95 o 
 -10  13   3      120.66      138.13     13.14 o 
  -9  13   3      119.71      125.42     12.29 o 
  -8  13   3       79.91       66.52     12.71 o 
  -7  13   3        6.62        8.90      8.90 o 
  -6  13   3       68.33       79.66     11.44 o 
  -5  13   3      283.37      276.26     18.22 o 
  -4  13   3       15.83       16.10     11.44 o 
  -3  13   3      208.41      234.32     16.10 o 
  -2  13   3       86.31       83.47     11.44 o 
  -1  13   3        3.11        9.32     16.10 o 
   0  13   3      190.65      187.71     16.10 o 
   1  13   3       75.82       58.05     13.98 o 
   2  13   3        0.88        6.78      6.78 o 
   3  13   3        0.01      -13.98     18.64 o 
   4  13   3       34.93       32.20     11.44 o 
   5  13   3        0.56        4.66     16.10 o 
   6  13   3       54.54       44.91     11.02 o 
   7  13   3       64.33       62.71     11.02 o 
   8  13   3        1.05        2.12     14.41 o 
   9  13   3       77.42       82.63     11.44 o 
  10  13   3        2.03       20.76      6.78 o 
  11  13   3        0.39       -5.93      5.93 o 
  12  13   3       76.34       83.05      8.90 o 
 -12  14   3        2.35       -5.51     11.02 o 
 -11  14   3        0.03      -13.56     13.56 o 
 -10  14   3       14.62       11.02     13.98 o 
  -9  14   3        4.22       -8.90     15.68 o 
  -8  14   3        2.30       -9.32     16.95 o 
  -7  14   3        2.64      -16.10     16.10 o 
  -6  14   3       51.73       52.54     10.59 o 
  -5  14   3        0.50      -19.49     19.49 o 
  -4  14   3      132.14      133.05     13.14 o 
  -3  14   3       91.34      103.39     13.56 o 
  -2  14   3       31.66       47.46      8.90 o 
  -1  14   3       76.05       97.46     11.44 o 
   0  14   3      317.16      311.01     16.10 o 
   1  14   3       29.09       25.00     11.44 o 
   2  14   3        0.00        0.00     15.68 o 
   3  14   3       85.08       84.74     13.56 o 
   4  14   3      109.99      128.81     13.14 o 
   5  14   3      161.37      182.62     14.83 o 
   6  14   3       12.75        5.93     18.22 o 
   7  14   3       18.01       17.37      7.63 o 
   8  14   3       18.56       14.41     16.10 o 
   9  14   3        4.30        3.39     13.14 o 
  10  14   3       34.87       38.13      8.47 o 
  11  14   3        6.69        5.93     11.86 o 
 -10  15   3        1.56       -3.39     13.14 o 
  -9  15   3        8.64       -5.51     15.25 o 
  -8  15   3        0.37      -12.29     12.29 o 
  -7  15   3        0.08        1.69     15.25 o 
  -6  15   3        1.36       -3.81     12.71 o 
  -5  15   3        1.35        2.12     11.44 o 
  -4  15   3       10.58       19.91      9.75 o 
  -3  15   3       11.09        0.00     14.41 o 
  -2  15   3        5.61      -12.29     16.53 o 
  -1  15   3        1.14        2.12     14.41 o 
   0  15   3        2.34       12.29     14.41 o 
   1  15   3      186.84      207.20     14.41 o 
   2  15   3       22.65        8.05     16.53 o 
   3  15   3       15.03        8.05     10.17 o 
   4  15   3      172.47      201.27     13.56 o 
   5  15   3       22.92        5.51     11.02 o 
   6  15   3        6.19        1.69     13.98 o 
   7  15   3        7.15        9.75     12.71 o 
   8  15   3        5.54       20.34      7.20 o 
   9  15   3       13.39       19.07      7.63 o 
  -8  16   3        3.65        7.20     10.59 o 
  -7  16   3       35.80       31.78      8.05 o 
  -6  16   3       38.23       47.88      7.20 o 
  -5  16   3      102.29       85.59     11.02 o 
  -4  16   3      105.85      100.00      9.75 o 
  -3  16   3        1.93        1.69     11.86 o 
  -2  16   3        4.72       -5.08     15.68 o 
  -1  16   3       15.37       12.29      8.90 o 
   0  16   3       52.94       54.66     10.59 o 
   1  16   3       28.00       21.19      7.20 o 
   2  16   3      118.93      125.42     11.86 o 
   3  16   3      284.18      292.37     14.83 o 
   4  16   3        0.12        4.66      8.05 o 
   5  16   3      102.11       92.37     10.59 o 
   6  16   3       11.92       27.54      6.78 o 
   7  16   3        0.44        3.81     11.02 o 
  -5  17   3        7.60        2.12     11.44 o 
  -4  17   3        9.01        9.75      7.63 o 
  -3  17   3        0.00      -13.14     13.14 o 
  -2  17   3        2.33       -6.78     13.56 o 
  -1  17   3        1.89        2.54     12.29 o 
   0  17   3        0.36      -12.29     12.29 o 
   1  17   3       10.16       11.02     13.56 o 
   2  17   3       30.21       52.96      8.05 o 
   3  17   3        9.46        1.27     12.71 o 
   4  17   3      107.54       99.15      9.32 o 
   5  17   3        9.23        1.27     11.86 o 
 -19   0   4        0.62       -1.27     15.68 o 
 -18   0   4        1.78      -15.68     19.49 o 
 -17   0   4       63.94       86.01     14.41 o 
 -16   0   4       22.74        2.54     24.58 o 
 -15   0   4       76.67       56.35     17.80 o 
 -14   0   4      122.99      134.74     18.22 o 
 -13   0   4      139.08      175.42     18.22 o 
 -12   0   4      217.87      294.06     20.34 o 
 -11   0   4      380.05      402.53     21.61 o 
 -10   0   4      608.38      693.63     27.12 o 
  -9   0   4      401.35      561.00     24.58 o 
  -8   0   4     1459.16     1783.01     54.66 o 
  -7   0   4     2321.72     2993.57     76.69 o 
  -6   0   4      509.52      710.15     23.30 o 
  -5   0   4        0.18       -2.97     18.22 o 
  -4   0   4       34.50        8.47     21.19 o 
  -3   0   4       13.12       -1.27     19.91 o 
  -2   0   4     2450.80     4450.31     80.08 o 
  -1   0   4       92.52      171.18     12.29 o 
   0   0   4     1181.03     1812.24     50.85 o 
   1   0   4      476.55      702.95     21.61 o 
   2   0   4      534.68      888.96     26.27 o 
   3   0   4      120.43      147.45     12.71 o 
   4   0   4      923.52     1210.99     34.74 o 
   5   0   4       14.09       24.58      9.75 o 
   6   0   4      265.01      192.37     14.41 o 
   7   0   4        2.37      -19.91     19.91 o 
   8   0   4     1329.12      700.41     26.69 o 
   9   0   4      463.37      309.31     17.80 o 
  10   0   4      526.45      340.25     19.49 o 
  11   0   4       90.57       62.71     13.14 o 
  12   0   4     1363.56      839.81     30.08 o 
  13   0   4      435.51      318.21     22.46 o 
  14   0   4        1.04      -21.61     21.61 o 
  15   0   4      151.77      136.01     15.25 o 
  16   0   4      112.15      101.27     13.14 o 
  17   0   4        0.50        3.81     12.71 o 
  18   0   4        0.04        1.27     11.02 o 
 -19   1   4       13.68        7.63     12.29 o 
 -18   1   4        0.87       -6.78     16.53 o 
 -17   1   4        5.01       -2.12     16.53 o 
 -16   1   4       29.51       11.86     19.07 o 
 -15   1   4       84.60       56.78     12.71 o 
 -14   1   4        0.60        2.54     18.64 o 
 -13   1   4        2.39       18.22     10.59 o 
 -12   1   4        8.71      -10.17     22.46 o 
 -11   1   4       57.23       53.81     13.98 o 
 -10   1   4       26.17       -2.12     21.61 o 
  -9   1   4       52.99       35.17     11.86 o 
  -8   1   4      873.83      961.84     28.39 o 
  -7   1   4      410.77      494.90     19.07 o 
  -6   1   4     1852.34     2471.12     62.71 o 
  -5   1   4     2716.40     3820.24     73.73 o 
  -4   1   4      347.32      419.06     16.10 o 
  -3   1   4        8.72       17.37      9.32 o 
  -2   1   4      171.31      282.62     13.56 o 
  -1   1   4      227.62      381.77     15.25 o 
   0   1   4     6848.77    10267.11    111.01 o 
   1   1   4      655.91      973.28     27.97 o 
   2   1   4      640.48      869.47     24.58 o 
   3   1   4      102.27      127.54     11.44 o 
   4   1   4        7.94       13.98     15.25 o 
   5   1   4       47.96       52.96      8.90 o 
   6   1   4      250.52      227.54     14.83 o 
   7   1   4       59.19       44.07     11.02 o 
   8   1   4      386.96      200.42     16.10 o 
   9   1   4        1.05        0.00     17.80 o 
  10   1   4      210.08      131.35     14.41 o 
  11   1   4        0.92      -10.59     18.22 o 
  12   1   4      100.19      114.83     13.56 o 
  13   1   4      730.48      530.92     25.00 o 
  14   1   4        7.33       11.02     19.07 o 
  15   1   4        0.42      -19.91     19.91 o 
  16   1   4        1.48        4.24     15.25 o 
  17   1   4        7.78       12.29      8.90 o 
  18   1   4        0.87        2.54     10.59 o 
 -18   2   4        3.80       10.17      8.90 o 
 -17   2   4       55.52       45.76     11.02 o 
 -16   2   4      152.41      167.79     14.83 o 
 -15   2   4       11.55       -4.66     18.64 o 
 -14   2   4      168.48      166.10     16.95 o 
 -13   2   4      100.74       43.22     14.41 o 
 -12   2   4       14.59      -13.98     20.76 o 
 -11   2   4        7.10        2.12     17.37 o 
 -10   2   4       28.30       33.47      9.75 o 
  -9   2   4      393.52      364.82     18.22 o 
  -8   2   4       45.54       49.15     11.44 o 
  -7   2   4      965.25     1090.23     34.32 o 
  -6   2   4      305.88      415.24     16.53 o 
  -5   2   4       41.47       55.08     10.17 o 
  -4   2   4        0.51        8.05      8.05 o 
  -3   2   4      152.11      186.44     11.86 o 
  -2   2   4        1.28        2.12      8.47 o 
  -1   2   4      267.69      394.06     14.41 o 
   0   2   4        0.30        5.08     12.29 o 
   1   2   4      351.31      395.33     14.83 o 
   2   2   4     2055.05     2667.73     55.51 o 
   3   2   4      275.42      359.74     13.98 o 
   4   2   4       18.00       18.64      7.63 o 
   5   2   4       41.95       52.54      8.05 o 
   6   2   4       25.36       22.03      8.90 o 
   7   2   4      103.45       92.79     11.44 o 
   8   2   4        3.35       10.59     14.41 o 
   9   2   4       40.81       33.47      9.75 o 
  10   2   4     1172.34     1010.99     30.08 o 
  11   2   4      149.50      150.84     13.56 o 
  12   2   4      128.78      133.47     14.41 o 
  13   2   4       11.30        2.54     16.95 o 
  14   2   4      111.57      121.18     13.98 o 
  15   2   4       39.26        6.36     21.61 o 
  16   2   4        2.29        5.51     16.53 o 
  17   2   4        1.75        1.69     13.56 o 
  18   2   4       12.84       30.08      6.78 o 
 -18   3   4        3.67        0.00      7.20 o 
 -17   3   4       47.46       40.68     10.59 o 
 -16   3   4       45.35       30.93     10.17 o 
 -15   3   4      336.25      324.99     18.22 o 
 -14   3   4        1.08       -2.54     16.53 o 
 -13   3   4        2.84        2.54     11.86 o 
 -12   3   4      128.62       87.71     13.98 o 
 -11   3   4        0.21        8.90     19.49 o 
 -10   3   4       46.87       10.17     22.03 o 
  -9   3   4       68.36       52.12     11.02 o 
  -8   3   4      442.67      452.11     18.64 o 
  -7   3   4      352.33      381.77     16.95 o 
  -6   3   4        1.63       15.68      8.47 o 
  -5   3   4      194.77      228.81     13.14 o 
  -4   3   4     3072.03     4011.76     72.03 o 
  -3   3   4     1092.33     1283.87     35.59 o 
  -2   3   4       74.77       88.98     10.17 o 
  -1   3   4      115.35      189.40     11.86 o 
   0   3   4      174.82      223.72     11.86 o 
   1   3   4       14.79       33.05      7.63 o 
   2   3   4      430.25      544.05     16.10 o 
   3   3   4     1042.89     1283.44     36.44 o 
   4   3   4      191.79      171.61     11.86 o 
   5   3   4       29.80       46.61      8.47 o 
   6   3   4       82.11       67.37     10.59 o 
   7   3   4      111.31      139.40     11.86 o 
   8   3   4      563.35      598.29     20.34 o 
   9   3   4      153.05      190.67     13.98 o 
  10   3   4      223.73      199.57     15.25 o 
  11   3   4        0.05       -9.32      9.32 o 
  12   3   4      158.16      174.15     14.41 o 
  13   3   4       25.56       26.27     11.86 o 
  14   3   4      450.05      432.19     20.76 o 
  15   3   4        9.12        0.00     16.53 o 
  16   3   4        2.08       -5.51     14.41 o 
  17   3   4       14.88       -8.47     12.71 o 
 -18   4   4       24.78       15.68      8.90 o 
 -17   4   4        2.66       -6.78     16.53 o 
 -16   4   4        0.00       -9.75     15.68 o 
 -15   4   4       31.26        8.90     22.03 o 
 -14   4   4        4.12        9.32     16.53 o 
 -13   4   4       91.88       85.17     14.41 o 
 -12   4   4        0.01       -4.66     18.64 o 
 -11   4   4      218.51      241.10     17.80 o 
 -10   4   4      368.46      422.02     20.76 o 
  -9   4   4      101.25      105.08     13.56 o 
  -8   4   4       33.30       35.17      8.90 o 
  -7   4   4      402.97      402.11     17.80 o 
  -6   4   4      986.59     1040.65     29.66 o 
  -5   4   4     1287.80     1461.83     41.52 o 
  -4   4   4     1459.71     1502.93     41.52 o 
  -3   4   4     1370.21     1710.55     47.88 o 
  -2   4   4       27.64       65.25      9.32 o 
  -1   4   4      255.75      278.38     12.71 o 
   0   4   4      204.21      203.81     11.44 o 
   1   4   4      102.29      113.56      9.32 o 
   2   4   4     1143.90     1355.05     36.86 o 
   3   4   4      150.22      155.93     10.17 o 
   4   4   4     2312.14     2573.66     60.59 o 
   5   4   4        1.10       -4.24     11.86 o 
   6   4   4      365.31      413.97     17.80 o 
   7   4   4       27.91       24.58      6.78 o 
   8   4   4      801.92      856.33     26.69 o 
   9   4   4       78.26       86.44     10.17 o 
  10   4   4      217.51      222.45     15.25 o 
  11   4   4      180.44      187.28     16.10 o 
  12   4   4       13.06       30.93     11.86 o 
  13   4   4        9.61       18.64      9.32 o 
  14   4   4       12.79       11.02      8.90 o 
  15   4   4       16.32       15.68      8.05 o 
  16   4   4       36.42       58.90     10.17 o 
  17   4   4        3.77       13.14      6.78 o 
 -18   5   4       22.96       28.39      7.20 o 
 -17   5   4       23.10       23.30      7.63 o 
 -16   5   4        0.72       11.02     16.95 o 
 -15   5   4      350.38      317.36     16.95 o 
 -14   5   4       84.45       86.86     13.56 o 
 -13   5   4       98.63       99.15     13.98 o 
 -12   5   4        4.30      -21.19     21.19 o 
 -11   5   4       10.84      -15.68     20.34 o 
 -10   5   4      172.69      158.47     14.83 o 
  -9   5   4      331.14      343.64     17.80 o 
  -8   5   4        0.36       -9.32     16.53 o 
  -7   5   4       69.02       78.81     11.86 o 
  -6   5   4       64.18       62.29     11.02 o 
  -5   5   4      144.62      144.49     13.56 o 
  -4   5   4       62.33       77.12     11.02 o 
  -3   5   4      180.55      226.27     11.86 o 
  -2   5   4      286.58      312.28     14.41 o 
  -1   5   4       48.51       63.56     10.17 o 
   0   5   4      138.52      185.59     11.44 o 
   1   5   4      278.30      338.55     12.71 o 
   2   5   4      531.08      650.83     18.64 o 
   3   5   4       84.71      114.40      9.75 o 
   4   5   4      123.93      182.20     11.86 o 
   5   5   4        0.36      -14.41     14.41 o 
   6   5   4      241.21      261.01     15.25 o 
   7   5   4        7.13        7.20     16.53 o 
   8   5   4        1.03        8.05     15.68 o 
   9   5   4        4.98      -12.71     16.95 o 
  10   5   4       37.27       47.46     11.44 o 
  11   5   4       42.74       35.17     11.86 o 
  12   5   4       75.78       58.90     11.86 o 
  13   5   4       41.33       63.98     11.44 o 
  14   5   4       34.38       29.66     10.59 o 
  15   5   4       45.57       60.17      9.32 o 
  16   5   4        6.19        0.00      7.63 o 
  17   5   4        0.21       -9.75     12.29 o 
 -17   6   4       25.08       26.69      8.47 o 
 -16   6   4        0.00        5.08     15.68 o 
 -15   6   4       96.96      121.18     12.29 o 
 -14   6   4      188.79      204.66     15.68 o 
 -13   6   4        5.34       -4.66     18.64 o 
 -12   6   4       67.95       21.19     23.73 o 
 -11   6   4      265.01      239.40     18.64 o 
 -10   6   4       97.32       64.83     13.56 o 
  -9   6   4      184.63      196.61     14.83 o 
  -8   6   4       79.74       81.35     11.86 o 
  -7   6   4        1.64       27.97      9.32 o 
  -6   6   4      367.31      376.26     17.37 o 
  -5   6   4      147.54      123.73     11.44 o 
  -4   6   4      551.65      608.04     19.91 o 
  -3   6   4      132.71      114.40     10.59 o 
  -2   6   4        0.32        8.47      7.20 o 
  -1   6   4      556.58      686.42     21.19 o 
   0   6   4      222.98      242.37     13.98 o 
   1   6   4       38.85       48.73     10.17 o 
   2   6   4      281.91      291.52     13.14 o 
   3   6   4     1077.69     1255.90     40.25 o 
   4   6   4     1434.02     1551.66     45.34 o 
   5   6   4      314.13      291.52     15.68 o 
   6   6   4      210.79      208.05     14.83 o 
   7   6   4       44.41       53.39      9.75 o 
   8   6   4      463.08      536.00     21.19 o 
   9   6   4      201.94      204.66     15.68 o 
  10   6   4       86.75      102.12     13.98 o 
  11   6   4        0.24       14.41      9.32 o 
  12   6   4       54.93       61.02     11.86 o 
  13   6   4       15.30        2.12     15.68 o 
  14   6   4       49.04       34.74     10.17 o 
  15   6   4      108.15      128.81     12.29 o 
  16   6   4       30.68       47.46      8.47 o 
 -17   7   4        6.53        6.36     11.02 o 
 -16   7   4        0.39        4.66     14.41 o 
 -15   7   4       36.48       39.83     11.44 o 
 -14   7   4        0.14      -12.71     16.95 o 
 -13   7   4       75.68       63.98     11.44 o 
 -12   7   4       17.64       28.39     11.86 o 
 -11   7   4        5.81        4.66     21.19 o 
 -10   7   4        1.09       16.10     16.10 o 
  -9   7   4       12.93       13.14     11.02 o 
  -8   7   4       67.85       59.32     10.59 o 
  -7   7   4      305.66      353.38     17.80 o 
  -6   7   4       24.76       39.83      9.32 o 
  -5   7   4       17.63       41.10      8.90 o 
  -4   7   4      376.78      447.87     18.64 o 
  -3   7   4       13.57       13.14      8.05 o 
  -2   7   4      342.06      435.16     17.80 o 
  -1   7   4      143.67      174.15     12.71 o 
   0   7   4      303.89      322.87     15.68 o 
   1   7   4        0.62       14.41      8.05 o 
   2   7   4       46.65       37.71      9.75 o 
   3   7   4       22.09       16.95     16.95 o 
   4   7   4       35.14       17.80      7.20 o 
   5   7   4        3.52        5.51     16.95 o 
   6   7   4        2.73      -16.10     16.10 o 
   7   7   4       22.57       44.07     10.59 o 
   8   7   4       35.11       28.81     11.02 o 
   9   7   4      106.30      138.56     13.98 o 
  10   7   4       15.56      -21.19     21.19 o 
  11   7   4      108.19       83.05     14.41 o 
  12   7   4      240.56      202.11     16.10 o 
  13   7   4       11.17        4.24      8.47 o 
  14   7   4       59.69       76.27      9.75 o 
  15   7   4        1.77        3.39     14.41 o 
  16   7   4        0.25        3.81      6.36 o 
 -16   8   4        1.02        8.47      6.78 o 
 -15   8   4       72.57       52.96     10.17 o 
 -14   8   4       35.49       33.47      9.75 o 
 -13   8   4      118.90      106.78     13.14 o 
 -12   8   4       86.07       64.41     13.98 o 
 -11   8   4       44.87       42.37     11.86 o 
 -10   8   4       87.59      105.93     13.98 o 
  -9   8   4      101.97       89.83     13.98 o 
  -8   8   4       19.11       -6.78     19.91 o 
  -7   8   4       61.51       72.46     12.71 o 
  -6   8   4       73.06       61.02     12.29 o 
  -5   8   4      490.25      495.75     19.49 o 
  -4   8   4      183.48      197.03     13.14 o 
  -3   8   4      500.89      589.39     22.03 o 
  -2   8   4       13.98        8.90     16.10 o 
  -1   8   4        9.75       10.59      8.90 o 
   0   8   4       28.16       33.47      8.90 o 
   1   8   4       67.96       80.08      8.90 o 
   2   8   4      181.51      188.98     14.41 o 
   3   8   4       24.15        0.00     18.64 o 
   4   8   4      404.40      377.53     17.37 o 
   5   8   4      308.67      338.97     18.22 o 
   6   8   4       11.06        8.47     16.95 o 
   7   8   4        2.56       -2.12     15.68 o 
   8   8   4       27.60        6.78     18.22 o 
   9   8   4        1.36        7.20     13.98 o 
  10   8   4      192.45      203.38     13.98 o 
  11   8   4        2.85        9.32     16.10 o 
  12   8   4      235.23      245.33     15.25 o 
  13   8   4        3.09       10.17      8.05 o 
  14   8   4        4.16        3.39     12.29 o 
  15   8   4        0.79      -11.44     12.71 o 
 -16   9   4       12.66        0.00     11.86 o 
 -15   9   4       21.79       17.80      7.63 o 
 -14   9   4        1.14       -8.90     17.80 o 
 -13   9   4       13.24        0.00     16.10 o 
 -12   9   4       11.76        0.00     19.91 o 
 -11   9   4        0.19        4.66     16.10 o 
 -10   9   4      255.28      220.76     16.53 o 
  -9   9   4      107.25       23.30     25.85 o 
  -8   9   4       30.64      -13.98     20.76 o 
  -7   9   4       44.61       36.02     11.44 o 
  -6   9   4      154.47      182.62     15.25 o 
  -5   9   4        3.72        4.24     14.83 o 
  -4   9   4       51.72       57.20     10.17 o 
  -3   9   4      114.39      119.49     11.86 o 
  -2   9   4       23.74       38.98      9.75 o 
  -1   9   4      160.58      191.94     13.56 o 
   0   9   4      458.85      432.19     19.49 o 
   1   9   4        6.21        7.63     15.68 o 
   2   9   4     2120.05     2217.74     59.74 o 
   3   9   4      484.10      507.61     20.34 o 
   4   9   4      224.20      216.10     14.83 o 
   5   9   4       14.45        2.12     11.02 o 
   6   9   4       61.38       44.91     11.02 o 
   7   9   4       69.19       62.29     11.44 o 
   8   9   4      213.04      168.64     13.98 o 
   9   9   4        4.48       -4.66     13.98 o 
  10   9   4      177.32      147.88     13.98 o 
  11   9   4       76.00       63.98     11.02 o 
  12   9   4        1.21       18.22      8.05 o 
  13   9   4        5.02        1.69     16.10 o 
  14   9   4        7.29        7.63      7.63 o 
  15   9   4       30.16       49.15      7.20 o 
 -15  10   4       53.74       50.00      8.90 o 
 -14  10   4        4.69       -1.69     12.29 o 
 -13  10   4       93.38      108.47     11.02 o 
 -12  10   4       46.07       46.61     10.17 o 
 -11  10   4       47.98       56.78     11.02 o 
 -10  10   4       52.04       47.88     11.44 o 
  -9  10   4        9.28       -4.66     18.64 o 
  -8  10   4       77.33       77.54     11.86 o 
  -7  10   4        0.20        4.66      9.32 o 
  -6  10   4       13.08       20.76      9.32 o 
  -5  10   4       38.36       55.93     11.02 o 
  -4  10   4      313.61      294.06     17.37 o 
  -3  10   4       22.03       -8.47     19.49 o 
  -2  10   4      130.68      163.98     12.71 o 
  -1  10   4       83.93       95.34     12.71 o 
   0  10   4      180.95      175.42     14.83 o 
   1  10   4        2.20       -6.36     16.95 o 
   2  10   4      140.24      133.47     15.25 o 
   3  10   4      168.94      181.78     15.25 o 
   4  10   4       67.18       49.15     11.02 o 
   5  10   4      547.59      598.29     22.88 o 
   6  10   4       27.46       39.41      9.32 o 
   7  10   4      134.33      140.67     13.98 o 
   8  10   4       15.59       13.98      9.32 o 
   9  10   4       38.76        9.32     20.76 o 
  10  10   4       68.62       52.54     11.02 o 
  11  10   4        6.18      -16.10     16.10 o 
  12  10   4        9.10      -14.41     14.41 o 
  13  10   4       23.67       22.03      7.63 o 
  14  10   4        0.61        2.54     10.17 o 
 -14  11   4        6.25       10.17      7.63 o 
 -13  11   4        0.92       -1.69     12.29 o 
 -12  11   4      193.38      202.11     14.41 o 
 -11  11   4      149.73      135.17     13.98 o 
 -10  11   4       91.49       81.35     12.71 o 
  -9  11   4      154.31      145.76     13.56 o 
  -8  11   4       19.65        2.12     16.10 o 
  -7  11   4        2.97       -2.54     18.64 o 
  -6  11   4      439.55      389.82     21.19 o 
  -5  11   4        0.00       13.98     13.98 o 
  -4  11   4      185.28      202.54     16.10 o 
  -3  11   4      121.61      138.98     13.56 o 
  -2  11   4      192.97      196.61     15.68 o 
  -1  11   4       17.28       15.68      8.90 o 
   0  11   4       36.13       38.13     13.56 o 
   1  11   4      387.25      402.53     20.34 o 
   2  11   4      301.42      284.74     18.22 o 
   3  11   4      238.02      234.32     16.10 o 
   4  11   4      335.03      361.86     18.64 o 
   5  11   4        9.67        0.00     13.98 o 
   6  11   4       30.17       37.29     11.86 o 
   7  11   4        2.02        2.12     16.10 o 
   8  11   4       38.41       15.68     15.68 o 
   9  11   4        0.16      -15.25     17.37 o 
  10  11   4        8.28        2.12     16.10 o 
  11  11   4        6.92      -16.10     16.10 o 
  12  11   4        0.89      -13.98     13.98 o 
  13  11   4        5.82       -2.54     10.59 o 
 -13  12   4        0.02       10.17      6.36 o 
 -12  12   4        4.15       -4.66     15.25 o 
 -11  12   4       38.25       38.13      8.47 o 
 -10  12   4        1.75        7.63      7.63 o 
  -9  12   4       90.71       88.56     12.29 o 
  -8  12   4        5.96       17.37      8.47 o 
  -7  12   4       17.90       24.58     11.02 o 
  -6  12   4       79.54      100.84     11.44 o 
  -5  12   4      122.21      108.47     13.98 o 
  -4  12   4      135.45      138.98     13.98 o 
  -3  12   4        0.40      -13.98     13.98 o 
  -2  12   4       20.21       20.76      9.32 o 
  -1  12   4       33.79       18.64     20.76 o 
   0  12   4        0.01      -20.76     20.76 o 
   1  12   4      192.10      178.39     16.10 o 
   2  12   4      210.44      238.98     16.10 o 
   3  12   4       95.87       97.46     11.44 o 
   4  12   4       65.73       69.49     11.44 o 
   5  12   4      341.26      377.96     18.22 o 
   6  12   4      286.75      249.57     17.80 o 
   7  12   4      128.53      119.91     13.14 o 
   8  12   4        0.00       12.29      8.47 o 
   9  12   4        1.81      -17.37     17.37 o 
  10  12   4       59.64       68.22     10.59 o 
  11  12   4        0.32       -5.93      7.63 o 
  12  12   4        3.97       11.44      6.36 o 
 -12  13   4       81.23       81.35      9.75 o 
 -11  13   4       18.36       21.61      7.20 o 
 -10  13   4        0.66      -11.44     13.14 o 
  -9  13   4       50.10       41.52      8.90 o 
  -8  13   4       47.15       38.98      9.75 o 
  -7  13   4       13.27       -8.05     14.41 o 
  -6  13   4      166.56      163.13     12.71 o 
  -5  13   4      129.21      141.10     13.14 o 
  -4  13   4       70.27       78.39     11.02 o 
  -3  13   4      162.72      172.45     13.56 o 
  -2  13   4       75.59       70.76     13.56 o 
  -1  13   4      423.90      411.85     20.76 o 
   0  13   4      141.15      153.39     13.56 o 
   1  13   4      599.23      570.32     22.88 o 
   2  13   4        0.61      -13.56     18.22 o 
   3  13   4       20.28       11.02     11.02 o 
   4  13   4        3.05       15.25      8.90 o 
   5  13   4       93.01       77.54     10.59 o 
   6  13   4        4.86        0.00     14.41 o 
   7  13   4       27.76        3.81      9.75 o 
   8  13   4       14.91      -18.22     18.22 o 
   9  13   4        1.56       -6.78     13.14 o 
  10  13   4        9.37       11.44     11.44 o 
  11  13   4       29.68       19.49      7.20 o 
 -11  14   4        4.02       -9.75     11.86 o 
 -10  14   4       26.51       31.36      7.63 o 
  -9  14   4        0.39       -5.93     11.86 o 
  -8  14   4       82.19       79.24      9.75 o 
  -7  14   4       56.64       50.00     10.59 o 
  -6  14   4        0.02       11.44     11.44 o 
  -5  14   4        9.71       19.91      8.05 o 
  -4  14   4      379.45      378.80     18.64 o 
  -3  14   4        5.82       10.59     14.83 o 
  -2  14   4       82.70       63.56     12.71 o 
  -1  14   4       43.84       70.34     10.59 o 
   0  14   4       52.58       61.86     10.59 o 
   1  14   4       64.30       59.32     10.59 o 
   2  14   4      334.81      301.69     16.95 o 
   3  14   4        0.59        2.12      8.05 o 
   4  14   4      384.32      395.75     17.80 o 
   5  14   4        2.82       26.69      7.63 o 
   6  14   4       11.41       -3.39     16.10 o 
   7  14   4        0.28        6.78     13.14 o 
   8  14   4       11.11       21.19      7.63 o 
   9  14   4        0.53       -8.05     11.86 o 
  10  14   4        2.83        7.63     10.17 o 
  -9  15   4       31.03       47.46      8.05 o 
  -8  15   4       15.96        2.54     13.14 o 
  -7  15   4       65.55       69.49      8.47 o 
  -6  15   4        2.14       -2.97     12.71 o 
  -5  15   4       71.94       73.30      8.47 o 
  -4  15   4      129.52      113.56     10.59 o 
  -3  15   4      135.42      117.37     12.71 o 
  -2  15   4       23.70       25.85      9.32 o 
  -1  15   4       29.52       38.98      9.32 o 
   0  15   4        1.75        1.69     16.95 o 
   1  15   4       70.34       77.54     11.02 o 
   2  15   4        1.38       12.71      7.20 o 
   3  15   4       11.08       31.36      8.90 o 
   4  15   4        0.19      -10.17     13.56 o 
   5  15   4        7.02        6.36     12.71 o 
   6  15   4        1.11      -13.14     13.14 o 
   7  15   4       78.85       86.44     10.59 o 
   8  15   4        0.89        4.66     10.17 o 
  -6  16   4        9.29       16.53      7.20 o 
  -5  16   4       16.33        8.90     12.71 o 
  -4  16   4        5.94      -12.29     12.29 o 
  -3  16   4        8.38        2.97     11.44 o 
  -2  16   4        2.57        1.27     11.86 o 
  -1  16   4        5.67       -2.97     11.86 o 
   0  16   4        7.73      -14.83     14.83 o 
   1  16   4       29.31       22.03      7.20 o 
   2  16   4       41.45       53.39      8.47 o 
   3  16   4       86.38       97.88     11.02 o 
   4  16   4       15.09       20.76      7.63 o 
   5  16   4        4.24       -1.27     11.86 o 
   6  16   4       12.58       25.85      6.36 o 
  -2  17   4        2.55       -6.36      6.36 o 
  -1  17   4       37.74       35.17      7.63 o 
   0  17   4        8.50        2.12      6.78 o 
   1  17   4       17.34       17.37      6.36 o 
 -18   1   5       14.90        4.24     14.83 o 
 -17   1   5        1.45       10.59     14.41 o 
 -16   1   5       17.56       30.08     11.02 o 
 -15   1   5        0.13        2.54     19.91 o 
 -14   1   5        2.03        0.00     21.19 o 
 -13   1   5       56.06       83.05     13.98 o 
 -12   1   5       26.27       25.00     30.51 o 
 -11   1   5      309.41      362.70     21.61 o 
 -10   1   5      878.96      939.38     30.51 o 
  -9   1   5      160.16      172.45     16.95 o 
  -8   1   5        0.05       17.80     22.46 o 
  -7   1   5      786.51     1071.58     31.36 o 
  -6   1   5        1.05      -19.49     23.30 o 
  -5   1   5      233.65      361.43     18.22 o 
  -4   1   5       67.53      103.39     11.86 o 
  -3   1   5     2366.43     3683.38     82.20 o 
  -2   1   5      162.07      280.08     16.10 o 
  -1   1   5      197.51      263.13     15.68 o 
   0   1   5      115.26      180.08     14.41 o 
   1   1   5      156.15      219.91     14.41 o 
   2   1   5      381.85      601.26     19.91 o 
   3   1   5      786.65      970.31     29.66 o 
   4   1   5        6.97       -1.69     16.53 o 
   5   1   5        0.52        0.00     15.68 o 
   6   1   5       83.31       39.83     12.71 o 
   7   1   5        4.52        4.66     22.46 o 
   8   1   5      235.53      196.18     16.95 o 
   9   1   5        9.94       -5.08     12.71 o 
  10   1   5      530.33      488.97     24.15 o 
  11   1   5      319.54      244.06     19.49 o 
  12   1   5        0.73       13.98     19.49 o 
  13   1   5       20.07       31.78     10.59 o 
  14   1   5       80.62       53.39     14.41 o 
  15   1   5       61.24       42.37     10.59 o 
  16   1   5       23.97       13.98     10.17 o 
  17   1   5        0.50        1.27     13.14 o 
 -18   2   5        1.50      -13.56     13.56 o 
 -17   2   5        1.71       -5.93     15.25 o 
 -16   2   5       17.31        7.20     16.53 o 
 -15   2   5        0.41      -19.07     19.07 o 
 -14   2   5       10.15       -2.12     22.88 o 
 -13   2   5       44.28       59.74     11.86 o 
 -12   2   5        6.52       24.15      9.75 o 
 -11   2   5       22.58       30.51     13.98 o 
 -10   2   5       33.47       15.68     22.46 o 
  -9   2   5      128.79      117.79     14.83 o 
  -8   2   5       12.14        2.12     21.61 o 
  -7   2   5      520.47      635.58     23.73 o 
  -6   2   5      369.89      442.79     19.07 o 
  -5   2   5       84.73      108.05     12.71 o 
  -4   2   5      111.45       76.69     12.29 o 
  -3   2   5      499.50      579.65     19.07 o 
  -2   2   5      210.77      246.60     14.41 o 
  -1   2   5     3034.53     4138.03     78.81 o 
   0   2   5     1487.43     1903.77     55.08 o 
   1   2   5      836.63     1191.50     37.29 o 
   2   2   5       73.83      101.69     11.86 o 
   3   2   5       26.48       27.54      9.32 o 
   4   2   5        3.68        9.75     16.10 o 
   5   2   5      215.37      178.39     12.29 o 
   6   2   5       17.92       14.83     16.53 o 
   7   2   5      123.79      111.44     11.86 o 
   8   2   5       59.04       48.73     10.59 o 
   9   2   5      984.65      979.21     31.78 o 
  10   2   5      326.77      313.55     19.07 o 
  11   2   5      614.44      580.49     24.15 o 
  12   2   5        2.23        7.20     19.07 o 
  13   2   5      476.42      487.70     20.34 o 
  14   2   5       60.32       39.41     10.59 o 
  15   2   5        2.79       16.10      7.20 o 
  16   2   5       11.62       24.58      8.90 o 
 -17   3   5       13.54       11.44     14.41 o 
 -16   3   5       74.08       65.68     10.59 o 
 -15   3   5        8.92      -22.46     22.46 o 
 -14   3   5       41.61       51.69     11.44 o 
 -13   3   5       63.00       66.10     11.86 o 
 -12   3   5       61.16       55.08     14.41 o 
 -11   3   5      104.75       96.61     13.98 o 
 -10   3   5      688.83      683.03     25.00 o 
  -9   3   5      117.70      132.62     14.83 o 
  -8   3   5       86.90       90.68     13.98 o 
  -7   3   5       68.40       54.66     13.14 o 
  -6   3   5       27.46       21.19     10.59 o 
  -5   3   5      416.43      552.95     19.91 o 
  -4   3   5        1.19       -2.97     11.02 o 
  -3   3   5      313.47      386.43     18.22 o 
  -2   3   5       21.60       25.00      8.90 o 
  -1   3   5     1094.62     1440.64     41.10 o 
   0   3   5        0.91        0.00     17.37 o 
   1   3   5      298.23      344.48     16.53 o 
   2   3   5      288.83      301.26     15.25 o 
   3   3   5      866.39     1052.52     31.78 o 
   4   3   5        1.97      -10.17     15.25 o 
   5   3   5      100.17       96.18     12.29 o 
   6   3   5      534.02      494.48     19.07 o 
   7   3   5      502.02      489.39     20.34 o 
   8   3   5      344.22      349.99     17.37 o 
   9   3   5        1.14      -11.44     16.10 o 
  10   3   5        2.74      -21.19     21.19 o 
  11   3   5       94.17       83.90     14.41 o 
  12   3   5        3.46       25.85      9.32 o 
  13   3   5        1.79        6.78     15.68 o 
  14   3   5       16.68       22.03     10.17 o 
  15   3   5        0.16        3.39     13.98 o 
  16   3   5        9.17        9.75     11.02 o 
 -17   4   5        2.54        6.78      8.05 o 
 -16   4   5       19.33       38.13      8.47 o 
 -15   4   5       73.91       58.47     11.86 o 
 -14   4   5        0.61      -17.37     17.37 o 
 -13   4   5        2.27      -22.88     22.88 o 
 -12   4   5       10.33       11.86     21.19 o 
 -11   4   5        3.46      -11.86     21.19 o 
 -10   4   5      108.45      106.78     13.56 o 
  -9   4   5      206.33      227.96     17.37 o 
  -8   4   5        3.25        8.05     16.53 o 
  -7   4   5        2.30       23.30      9.75 o 
  -6   4   5      401.85      413.97     19.91 o 
  -5   4   5       38.42       41.52     10.17 o 
  -4   4   5        4.39      -11.44     18.22 o 
  -3   4   5       84.00      104.66     11.02 o 
  -2   4   5       28.36       38.56      9.32 o 
  -1   4   5       73.04       72.03     12.29 o 
   0   4   5        6.01       -1.69     15.25 o 
   1   4   5      536.59      633.46     20.34 o 
   2   4   5      113.52      127.54     11.02 o 
   3   4   5      201.14      242.37     14.83 o 
   4   4   5      152.36      191.52     12.29 o 
   5   4   5      497.36      515.24     20.34 o 
   6   4   5        0.72       -7.63     13.56 o 
   7   4   5       33.94       35.17     10.17 o 
   8   4   5        6.33      -13.14     17.37 o 
   9   4   5      277.41      203.81     16.10 o 
  10   4   5       14.22       11.86      9.32 o 
  11   4   5      833.10      804.64     25.85 o 
  12   4   5       95.59       82.63     11.44 o 
  13   4   5       22.07       27.97      8.47 o 
  14   4   5       94.75       86.01     11.44 o 
  15   4   5        3.64        6.36     11.44 o 
  16   4   5        0.36       -2.54     10.17 o 
 -17   5   5        4.46      -12.29     12.29 o 
 -16   5   5        2.31        1.69     13.98 o 
 -15   5   5        2.50        1.69     18.64 o 
 -14   5   5      119.76      100.42     12.71 o 
 -13   5   5        1.54       11.44     13.56 o 
 -12   5   5       92.14       84.32     13.98 o 
 -11   5   5      110.57       89.40     13.98 o 
 -10   5   5       28.31        6.78     20.76 o 
  -9   5   5       43.91       62.29     11.02 o 
  -8   5   5        3.22       -4.24     19.07 o 
  -7   5   5      238.01      224.57     16.10 o 
  -6   5   5      191.45      201.69     15.25 o 
  -5   5   5        3.84        5.51     14.41 o 
  -4   5   5       45.21       45.34     10.59 o 
  -3   5   5        5.60        1.69     16.95 o 
  -2   5   5       75.87       91.10     11.44 o 
  -1   5   5      630.36      776.68     22.88 o 
   0   5   5      511.33      656.34     21.19 o 
   1   5   5      465.34      472.45     18.22 o 
   2   5   5      562.69      652.95     20.34 o 
   3   5   5        9.52        8.90     17.80 o 
   4   5   5      102.71      106.78     12.71 o 
   5   5   5      649.55      696.17     23.30 o 
   6   5   5       66.27       73.30     12.29 o 
   7   5   5       74.82       72.88     10.59 o 
   8   5   5       35.14       40.25     11.02 o 
   9   5   5      162.57      153.39     13.98 o 
  10   5   5       16.56        4.66     16.53 o 
  11   5   5       11.03      -11.86     18.64 o 
  12   5   5        5.79       11.02     13.56 o 
  13   5   5       52.74       53.39     10.17 o 
  14   5   5        2.28        3.81     14.41 o 
  15   5   5       39.65       43.64      7.63 o 
  16   5   5        0.05       -2.12      9.32 o 
 -16   6   5        0.58       18.64      7.20 o 
 -15   6   5       15.08       19.07      8.47 o 
 -14   6   5       48.87       47.88     10.17 o 
 -13   6   5       17.10       15.25     11.02 o 
 -12   6   5      133.57      131.78     13.98 o 
 -11   6   5       40.76       42.80     11.86 o 
 -10   6   5       36.21       19.07     23.73 o 
  -9   6   5       29.75       38.98     11.44 o 
  -8   6   5     1085.78     1141.92     35.59 o 
  -7   6   5       37.69        4.24     21.19 o 
  -6   6   5      584.95      692.36     24.58 o 
  -5   6   5      314.10      338.55     17.80 o 
  -4   6   5       47.05       52.96     11.44 o 
  -3   6   5       22.53       38.56     11.02 o 
  -2   6   5      313.91      383.46     17.80 o 
  -1   6   5      740.87      860.57     26.69 o 
   0   6   5        6.76       10.59     14.41 o 
   1   6   5      134.74      133.05     12.71 o 
   2   6   5       82.46      119.49     12.71 o 
   3   6   5      273.99      333.47     16.95 o 
   4   6   5      223.42      220.33     15.68 o 
   5   6   5      189.86      227.96     14.41 o 
   6   6   5       97.61      113.98     12.71 o 
   7   6   5       85.08       94.07     11.02 o 
   8   6   5        6.50        4.66      9.32 o 
   9   6   5      233.83      219.91     16.53 o 
  10   6   5       13.39      -11.86     19.07 o 
  11   6   5        3.39      -16.10     18.22 o 
  12   6   5        0.33        4.24      8.47 o 
  13   6   5        0.69       -5.93     15.68 o 
  14   6   5        0.11       -8.47     13.56 o 
  15   6   5       16.11       -2.54     13.56 o 
 -16   7   5        2.56       -7.63     12.71 o 
 -15   7   5       24.62       22.03      9.32 o 
 -14   7   5       71.78       70.34     11.02 o 
 -13   7   5       34.67       29.24     10.59 o 
 -12   7   5        8.60        8.90      8.90 o 
 -11   7   5        6.94      -21.19     21.19 o 
 -10   7   5       47.70       42.80     11.86 o 
  -9   7   5       50.66       40.25     11.86 o 
  -8   7   5      452.56      478.38     23.30 o 
  -7   7   5       46.29       49.15     13.56 o 
  -6   7   5      319.58      294.48     19.49 o 
  -5   7   5       37.07       54.24     10.59 o 
  -4   7   5      204.84      231.35     16.10 o 
  -3   7   5       58.20       63.13     11.86 o 
  -2   7   5       16.36       -2.12     19.49 o 
  -1   7   5     1135.56     1296.58     40.25 o 
   0   7   5      210.48      250.42     17.37 o 
   1   7   5       19.77        7.63     17.37 o 
   2   7   5      221.28      238.13     15.68 o 
   3   7   5      464.74      499.14     20.34 o 
   4   7   5       25.72       33.47     10.59 o 
   5   7   5       22.93       43.64      8.90 o 
   6   7   5      221.01      234.32     15.68 o 
   7   7   5        2.64       11.44      9.32 o 
   8   7   5        1.51      -19.07     19.07 o 
   9   7   5       48.19       35.59     11.86 o 
  10   7   5        2.18       -9.32     16.53 o 
  11   7   5      186.85      178.39     13.56 o 
  12   7   5        0.43       -4.24     16.53 o 
  13   7   5        5.89       11.02     12.71 o 
  14   7   5       28.41       27.54      7.63 o 
  15   7   5       12.40       20.34      7.20 o 
 -15   8   5        2.81        2.97     12.29 o 
 -14   8   5       83.06       73.73     11.86 o 
 -13   8   5       11.55        0.00     15.25 o 
 -12   8   5       68.20       63.56     10.59 o 
 -11   8   5       96.73       88.13     13.56 o 
 -10   8   5       56.95       41.95     13.98 o 
  -9   8   5       13.17      -19.07     19.07 o 
  -8   8   5       43.55       16.53     23.73 o 
  -7   8   5      139.75      134.32     13.98 o 
  -6   8   5       40.02       13.56     22.46 o 
  -5   8   5       12.58       41.95     11.02 o 
  -4   8   5       11.21       30.08     10.59 o 
  -3   8   5      119.84      137.71     14.83 o 
  -2   8   5       84.30       58.47     12.71 o 
  -1   8   5       33.77       18.64     12.29 o 
   0   8   5      191.14      211.44     16.53 o 
   1   8   5       93.36       89.83     12.71 o 
   2   8   5      508.58      528.38     21.19 o 
   3   8   5      373.15      415.67     19.49 o 
   4   8   5       55.67       57.63     13.14 o 
   5   8   5       20.48      -11.44     20.34 o 
   6   8   5       66.70       67.37     11.44 o 
   7   8   5      128.85      125.00     13.98 o 
   8   8   5      203.36      189.40     14.41 o 
   9   8   5       21.94       -7.20     21.19 o 
  10   8   5       21.88       24.58      8.90 o 
  11   8   5        7.03        4.24     14.83 o 
  12   8   5       85.25       69.91     11.44 o 
  13   8   5        0.00       -3.39     14.83 o 
  14   8   5        5.13        9.32     11.86 o 
 -15   9   5        0.28       -6.78     12.71 o 
 -14   9   5        2.27       10.17      8.90 o 
 -13   9   5       85.42       74.15     11.86 o 
 -12   9   5       27.73        0.00     17.37 o 
 -11   9   5        9.15       10.59     14.83 o 
 -10   9   5        7.47       17.80     11.44 o 
  -9   9   5        0.38       -6.78     18.64 o 
  -8   9   5       74.67       56.35     13.98 o 
  -7   9   5        5.44       13.98     16.53 o 
  -6   9   5       39.85       37.29     11.44 o 
  -5   9   5       70.94       61.86     13.98 o 
  -4   9   5      102.14       92.79     13.56 o 
  -3   9   5        4.86       15.68     11.02 o 
  -2   9   5      495.92      471.17     22.03 o 
  -1   9   5      978.42     1005.91     30.93 o 
   0   9   5      201.30      174.15     15.25 o 
   1   9   5      634.44      617.78     24.58 o 
   2   9   5      118.87      154.23     13.56 o 
   3   9   5      500.36      455.92     20.34 o 
   4   9   5       87.96      110.59     13.98 o 
   5   9   5        1.31       -7.20     13.98 o 
   6   9   5        2.31        0.00     13.98 o 
   7   9   5      213.65      150.42     13.98 o 
   8   9   5       98.54      108.47     11.44 o 
   9   9   5       76.93       62.29     11.02 o 
  10   9   5       15.82       12.71     14.83 o 
  11   9   5       26.07       26.69      9.75 o 
  12   9   5        3.71      -15.25     15.25 o 
  13   9   5        9.69        5.51     12.71 o 
  14   9   5        0.07       -3.39     11.02 o 
 -14  10   5       17.07       21.61      7.20 o 
 -13  10   5       24.41       35.59      7.63 o 
 -12  10   5        3.21       22.46      8.47 o 
 -11  10   5       23.28       27.12      9.75 o 
 -10  10   5        0.15       12.71     14.83 o 
  -9  10   5       21.16       15.68     11.02 o 
  -8  10   5      109.72      111.86     13.56 o 
  -7  10   5       38.78       41.95     11.44 o 
  -6  10   5        2.37       16.53     18.64 o 
  -5  10   5        0.00       16.53      9.32 o 
  -4  10   5       62.07       58.05     13.98 o 
  -3  10   5       70.13       94.91     13.98 o 
  -2  10   5      297.04      276.69     18.64 o 
  -1  10   5       32.29       59.74     11.44 o 
   0  10   5       13.57        9.32     20.76 o 
   1  10   5       19.97        4.66     20.76 o 
   2  10   5      879.06      915.65     30.08 o 
   3  10   5      390.12      398.72     21.19 o 
   4  10   5       11.23        7.20     18.64 o 
   5  10   5       11.44       -7.20     18.64 o 
   6  10   5        9.55      -20.76     23.30 o 
   7  10   5      489.93      464.40     20.34 o 
   8  10   5       28.86       33.05     11.02 o 
   9  10   5       96.82       97.46     12.29 o 
  10  10   5       24.46       20.76      9.32 o 
  11  10   5       17.71       13.56      8.47 o 
  12  10   5        9.93       10.17      7.20 o 
  13  10   5       11.26       -3.39     11.86 o 
 -13  11   5        1.79        1.27      7.20 o 
 -12  11   5       22.04       30.93      8.90 o 
 -11  11   5       10.23        3.39     13.56 o 
 -10  11   5        3.57        9.32     14.83 o 
  -9  11   5       15.94       16.10     10.17 o 
  -8  11   5        2.47      -19.49     19.49 o 
  -7  11   5        1.16        6.78     15.68 o 
  -6  11   5       15.46       18.22      9.32 o 
  -5  11   5        1.45      -13.98     18.64 o 
  -4  11   5      117.21      116.52     13.98 o 
  -3  11   5       30.79       35.17     11.86 o 
  -2  11   5       11.16       25.85      9.32 o 
  -1  11   5       58.85       63.13     11.86 o 
   0  11   5       33.38       46.61     11.86 o 
   1  11   5       59.91       46.61     11.86 o 
   2  11   5        0.14      -11.86     21.19 o 
   3  11   5      219.20      202.54     16.10 o 
   4  11   5      134.73      143.22     13.98 o 
   5  11   5      326.43      330.08     18.22 o 
   6  11   5       71.26       73.30     11.02 o 
   7  11   5        7.31        0.00     10.59 o 
   8  11   5       35.61       48.30     10.17 o 
   9  11   5        4.17      -14.83     14.83 o 
  10  11   5       13.26       -3.39     13.14 o 
  11  11   5       20.74       24.15      8.47 o 
  12  11   5        0.45        5.93     10.59 o 
 -12  12   5        0.85      -12.71     12.71 o 
 -11  12   5       51.96       30.93      9.75 o 
 -10  12   5       19.37       33.90      8.05 o 
  -9  12   5        8.16       -8.90     16.10 o 
  -8  12   5       22.63       19.07      9.75 o 
  -7  12   5      229.05      230.50     16.10 o 
  -6  12   5      101.84       74.15     12.71 o 
  -5  12   5       20.32       13.14     11.02 o 
  -4  12   5      120.35      115.68     13.56 o 
  -3  12   5       63.88       63.13     11.44 o 
  -2  12   5        6.44      -15.68     18.22 o 
  -1  12   5       52.58       52.12     11.44 o 
   0  12   5        8.79        8.90     18.22 o 
   1  12   5       49.14       52.12     11.44 o 
   2  12   5       32.06       36.02      8.90 o 
   3  12   5       88.97      106.78     11.02 o 
   4  12   5        1.86        4.24     13.14 o 
   5  12   5       20.82       10.59     19.07 o 
   6  12   5        8.33      -12.29     18.22 o 
   7  12   5       62.60       53.39     11.44 o 
   8  12   5       62.28       47.46     10.59 o 
   9  12   5        1.65       -2.97     11.02 o 
  10  12   5        0.39        2.54     12.29 o 
  11  12   5        2.02        8.90     10.17 o 
 -11  13   5       50.88       61.02      7.63 o 
 -10  13   5       12.16       10.59     11.86 o 
  -9  13   5       22.01       22.46      7.63 o 
  -8  13   5      111.57      106.78     11.44 o 
  -7  13   5       24.20       21.19      8.90 o 
  -6  13   5       15.83       15.25      9.32 o 
  -5  13   5       25.93        3.81     17.80 o 
  -4  13   5       27.33       32.63     10.17 o 
  -3  13   5        0.06       10.59      8.47 o 
  -2  13   5      101.00      122.03     12.71 o 
  -1  13   5        4.30       14.83     19.07 o 
   0  13   5       17.79       25.42     10.59 o 
   1  13   5        0.26        8.47     14.83 o 
   2  13   5       30.09       30.93     10.17 o 
   3  13   5       24.70        8.05     18.22 o 
   4  13   5      180.48      172.45     13.56 o 
   5  13   5        1.94      -13.14     16.95 o 
   6  13   5       13.98        3.39     13.98 o 
   7  13   5       10.33        0.00     14.41 o 
   8  13   5        6.35        2.97     11.86 o 
   9  13   5       30.19       31.78      8.90 o 
  -9  14   5       48.81       30.93      8.05 o 
  -8  14   5       11.24       13.14      8.05 o 
  -7  14   5       14.30       22.03      7.20 o 
  -6  14   5       11.10       12.71     14.41 o 
  -5  14   5        1.50       -3.39     11.86 o 
  -4  14   5        1.09       12.29     13.98 o 
  -3  14   5        3.04       -8.90     16.10 o 
  -2  14   5        2.24       -1.69     12.71 o 
  -1  14   5       24.79       33.47      9.32 o 
   0  14   5       17.14       18.64      9.32 o 
   1  14   5       85.61      106.78     11.02 o 
   2  14   5       45.42       41.52     10.59 o 
   3  14   5       23.58        3.39     17.37 o 
   4  14   5       38.68       38.13     10.17 o 
   5  14   5       24.26       20.34      9.32 o 
   6  14   5       25.58       21.61      8.47 o 
   7  14   5       56.77       55.51      8.90 o 
   8  14   5        8.43        0.00     10.17 o 
  -7  15   5        2.12        7.63      9.75 o 
  -6  15   5       15.04       19.49      8.47 o 
  -5  15   5       32.40       25.00      9.32 o 
  -4  15   5       77.57       66.10      9.75 o 
  -3  15   5        0.31        4.24      5.93 o 
  -2  15   5        7.03        4.66      7.63 o 
  -1  15   5        0.40       18.22      5.93 o 
   0  15   5      131.43      125.00     10.59 o 
   1  15   5        5.47        2.97      7.63 o 
   2  15   5       29.56        8.90     14.41 o 
   3  15   5        0.09      -12.71     12.71 o 
   4  15   5       82.85       89.40      9.32 o 
   5  15   5        2.82      -11.86     11.86 o 
   6  15   5       11.49        7.63     11.86 o 
  -3  16   5       77.96       66.10      8.47 o 
  -2  16   5        2.65        6.78     10.17 o 
  -1  16   5        7.60       -9.32     13.56 o 
   0  16   5        2.08       -5.51     11.44 o 
   1  16   5        1.31        2.12      6.78 o 
   2  16   5        1.87      -10.59     10.59 o 
 -17   0   6        0.17       -2.54     11.86 o 
 -16   0   6       34.89       41.10     10.17 o 
 -15   0   6        0.34      -14.41     18.64 o 
 -14   0   6      190.91      163.98     16.53 o 
 -13   0   6      176.60      140.67     18.22 o 
 -12   0   6       36.13       63.13     13.56 o 
 -11   0   6      152.12      158.89     19.49 o 
 -10   0   6      415.11      498.72     27.54 o 
  -9   0   6        0.29      -24.15     29.66 o 
  -8   0   6      887.35      972.01     33.90 o 
  -7   0   6       22.33       57.63     17.37 o 
  -6   0   6      386.87      477.53     23.73 o 
  -5   0   6      532.47      831.33     29.66 o 
  -4   0   6      333.69      470.33     22.03 o 
  -3   0   6      289.19      413.97     21.61 o 
  -2   0   6       94.00      199.57     19.07 o 
  -1   0   6      366.15      510.58     22.88 o 
   0   0   6      314.16      386.43     20.76 o 
   1   0   6      194.02      327.96     19.07 o 
   2   0   6      543.57      649.56     23.73 o 
   3   0   6      271.43      358.04     20.34 o 
   4   0   6      310.16      393.21     20.76 o 
   5   0   6      419.56      437.28     24.15 o 
   6   0   6       72.05       76.27     12.71 o 
   7   0   6      795.65      875.40     31.78 o 
   8   0   6     4044.80     4141.42    109.32 o 
   9   0   6      252.61      155.93     16.53 o 
  10   0   6      805.88      719.90     30.51 o 
  11   0   6      199.79      164.40     16.10 o 
  12   0   6       23.81       10.17     20.34 o 
  13   0   6       90.10       72.88     13.56 o 
  14   0   6        8.40       15.68      9.75 o 
  15   0   6       10.85       19.07      9.32 o 
 -17   1   6        0.28      -14.41     14.41 o 
 -16   1   6       13.01       -6.78     18.64 o 
 -15   1   6       69.89       55.51     12.29 o 
 -14   1   6       45.51       37.71     11.86 o 
 -13   1   6       25.80       25.85     12.71 o 
 -12   1   6      220.68      185.16     19.07 o 
 -11   1   6      224.36      216.52     19.49 o 
 -10   1   6      257.18      234.74     22.03 o 
  -9   1   6     1609.80     1849.11     53.81 o 
  -8   1   6      447.30      555.07     25.85 o 
  -7   1   6      194.24      207.20     19.91 o 
  -6   1   6      776.52     1063.96     33.47 o 
  -5   1   6       12.86       34.32     16.10 o 
  -4   1   6      522.17      805.06     28.81 o 
  -3   1   6       54.61       96.61     15.25 o 
  -2   1   6       70.76      120.34     16.95 o 
  -1   1   6      954.39     1383.44     41.95 o 
   0   1   6      946.17     1394.88     39.83 o 
   1   1   6      115.56      159.32     14.83 o 
   2   1   6       86.29      100.00     15.25 o 
   3   1   6       22.95       31.36     11.02 o 
   4   1   6      217.43      307.62     18.64 o 
   5   1   6      218.04      240.67     19.49 o 
   6   1   6      844.63      883.45     30.51 o 
   7   1   6      333.22      316.94     21.19 o 
   8   1   6      613.27      616.51     27.12 o 
   9   1   6       53.48       47.03     13.98 o 
  10   1   6      840.46      874.13     30.51 o 
  11   1   6        0.47       -5.51     21.61 o 
  12   1   6       27.63       19.91     12.71 o 
  13   1   6       12.84      -13.56     18.22 o 
  14   1   6       83.56      115.68     13.56 o 
  15   1   6        0.04       13.98      7.63 o 
 -16   2   6       34.39       25.85      8.47 o 
 -15   2   6        0.23       -1.69     15.68 o 
 -14   2   6        9.28      -18.22     18.22 o 
 -13   2   6       40.46       66.52     11.02 o 
 -12   2   6       15.87        0.00     18.64 o 
 -11   2   6        2.94        9.75     21.61 o 
 -10   2   6       67.13       91.52     14.41 o 
  -9   2   6       20.03       -4.66     25.85 o 
  -8   2   6       87.72       82.20     16.10 o 
  -7   2   6        5.64       26.27     13.14 o 
  -6   2   6        0.01        2.12     21.19 o 
  -5   2   6       73.06       80.93     13.98 o 
  -4   2   6        1.33      -19.49     21.61 o 
  -3   2   6      124.26      140.67     15.25 o 
  -2   2   6      593.65      829.64     26.27 o 
  -1   2   6      338.92      450.84     20.34 o 
   0   2   6      475.04      596.17     22.03 o 
   1   2   6        2.67        9.32     16.95 o 
   2   2   6      255.59      348.72     17.37 o 
   3   2   6       59.62       80.93     11.86 o 
   4   2   6       30.99       20.34     12.29 o 
   5   2   6       88.98       83.05     12.71 o 
   6   2   6     2575.30     2557.56     69.07 o 
   7   2   6      674.61      645.75     25.42 o 
   8   2   6     1742.18     1758.43     52.12 o 
   9   2   6        3.54      -11.86     16.95 o 
  10   2   6       37.89       55.08      9.75 o 
  11   2   6        1.96       -4.66     16.10 o 
  12   2   6        6.53      -14.83     17.37 o 
  13   2   6       24.13       25.00      9.75 o 
  14   2   6       12.73        0.00     17.80 o 
  15   2   6       30.69       33.90      7.63 o 
 -16   3   6      131.19      118.64     12.29 o 
 -15   3   6       10.49       15.25      8.47 o 
 -14   3   6       23.52        3.81     17.37 o 
 -13   3   6       33.25       17.37     21.61 o 
 -12   3   6        4.45        0.00     22.88 o 
 -11   3   6       84.31       85.59     14.41 o 
 -10   3   6      142.67      112.71     16.95 o 
  -9   3   6       46.96       42.37     13.98 o 
  -8   3   6      596.03      650.41     27.54 o 
  -7   3   6      440.78      499.56     22.03 o 
  -6   3   6      382.44      410.58     21.19 o 
  -5   3   6      108.91      107.20     14.41 o 
  -4   3   6        6.57       16.10     11.86 o 
  -3   3   6        3.57      -15.68     23.30 o 
  -2   3   6        1.66       -3.81     19.07 o 
  -1   3   6        1.44      -11.44     19.07 o 
   0   3   6        1.38        5.51     19.07 o 
   1   3   6       28.95       47.88     11.44 o 
   2   3   6      517.60      625.83     21.61 o 
   3   3   6        1.17       12.29     18.22 o 
   4   3   6      231.21      238.13     16.53 o 
   5   3   6      147.49      136.86     15.25 o 
   6   3   6      306.17      270.33     18.22 o 
   7   3   6        2.25      -20.76     20.76 o 
   8   3   6      343.67      333.04     19.07 o 
   9   3   6      205.69      199.15     16.95 o 
  10   3   6      242.79      210.16     16.53 o 
  11   3   6       38.82       36.02     11.44 o 
  12   3   6       55.82       52.12     10.59 o 
  13   3   6       81.09       88.98     11.02 o 
  14   3   6        1.66        9.32      7.63 o 
  15   3   6        0.99      -12.29     12.29 o 
 -16   4   6       10.42       12.71      8.90 o 
 -15   4   6       13.10       11.02     15.68 o 
 -14   4   6       38.46       12.71     20.34 o 
 -13   4   6       16.42       20.76     20.76 o 
 -12   4   6       16.61      -19.91     19.91 o 
 -11   4   6      164.83      167.79     16.10 o 
 -10   4   6      151.36      149.15     16.53 o 
  -9   4   6        8.04       11.86     18.64 o 
  -8   4   6        5.90       -4.66     25.42 o 
  -7   4   6      776.91      745.74     26.69 o 
  -6   4   6       82.22       82.20     15.25 o 
  -5   4   6       71.35       65.25     14.83 o 
  -4   4   6       36.98       48.73     12.29 o 
  -3   4   6       15.79       31.78     11.86 o 
  -2   4   6      197.27      194.06     15.68 o 
  -1   4   6      219.87      297.45     17.37 o 
   0   4   6      131.39      144.06     15.68 o 
   1   4   6      277.52      316.94     17.80 o 
   2   4   6       53.21       68.22     11.86 o 
   3   4   6       48.32       37.29     12.29 o 
   4   4   6     2259.15     2254.18     63.56 o 
   5   4   6      156.83      160.17     15.25 o 
   6   4   6      212.61      262.71     18.22 o 
   7   4   6       69.40       46.61     13.98 o 
   8   4   6      399.51      441.51     21.19 o 
   9   4   6       33.50       21.19     11.86 o 
  10   4   6      144.52      158.89     13.98 o 
  11   4   6        0.39        4.24      8.90 o 
  12   4   6       16.91       25.85     10.17 o 
  13   4   6       10.74        3.39     12.29 o 
  14   4   6        0.14       -5.93     10.17 o 
  15   4   6        0.05      -11.44     11.44 o 
 -16   5   6       20.70        8.05     13.56 o 
 -15   5   6       29.66       11.44     10.17 o 
 -14   5   6        9.95       13.98      8.47 o 
 -13   5   6       24.65        2.12      9.75 o 
 -12   5   6       39.65       21.61     21.61 o 
 -11   5   6      100.82       86.86     16.10 o 
 -10   5   6        5.74        0.00     21.19 o 
  -9   5   6       52.55       51.69     13.98 o 
  -8   5   6      838.06      872.86     27.97 o 
  -7   5   6       92.54      107.62     16.10 o 
  -6   5   6      773.70      860.15     28.81 o 
  -5   5   6        5.50      -15.25     25.85 o 
  -4   5   6      795.64      880.49     27.54 o 
  -3   5   6      440.61      445.75     20.76 o 
  -2   5   6      235.71      249.57     16.53 o 
  -1   5   6      407.54      479.65     20.34 o 
   0   5   6       24.99       12.29     20.34 o 
   1   5   6       97.81      114.83     12.29 o 
   2   5   6       33.38       20.76     22.88 o 
   3   5   6        0.72       -6.36     19.07 o 
   4   5   6      415.94      453.80     19.91 o 
   5   5   6       49.49       51.69     13.56 o 
   6   5   6      468.16      436.01     20.76 o 
   7   5   6       54.19       93.64     11.86 o 
   8   5   6       46.84       70.76     13.98 o 
   9   5   6        7.45       13.98     18.64 o 
  10   5   6       20.15       17.80     11.02 o 
  11   5   6       28.49       27.12     10.59 o 
  12   5   6       97.57       79.66     11.44 o 
  13   5   6       59.47       53.81      9.75 o 
  14   5   6       10.11       10.59      8.05 o 
 -15   6   6        4.97        6.78      8.05 o 
 -14   6   6       20.75       14.41      9.75 o 
 -13   6   6        9.58      -18.64     18.64 o 
 -12   6   6        4.96        6.36     16.53 o 
 -11   6   6       62.50       53.39     11.02 o 
 -10   6   6        6.89       30.08     11.44 o 
  -9   6   6       72.72       56.78     13.98 o 
  -8   6   6      309.75      338.55     21.19 o 
  -7   6   6      386.93      377.11     21.19 o 
  -6   6   6      771.71      721.17     27.54 o 
  -5   6   6       91.64       58.90     15.68 o 
  -4   6   6        0.15      -11.02     19.91 o 
  -3   6   6       53.49       15.25     21.61 o 
  -2   6   6       23.65       45.34     13.14 o 
  -1   6   6       29.07       14.83     21.61 o 
   0   6   6       79.76      100.84     12.71 o 
   1   6   6       20.60        2.12     21.61 o 
   2   6   6      510.39      520.33     22.03 o 
   3   6   6       12.59       15.68     11.02 o 
   4   6   6        0.71       -2.12     16.10 o 
   5   6   6      136.72      139.40     13.98 o 
   6   6   6      303.81      275.84     19.07 o 
   7   6   6      157.20      177.96     16.53 o 
   8   6   6        9.48        9.32     13.98 o 
   9   6   6      297.20      293.64     18.22 o 
  10   6   6        7.39      -13.14     17.37 o 
  11   6   6       55.18       63.98     10.17 o 
  12   6   6      123.32      121.18     12.29 o 
  13   6   6        0.18        1.69     11.86 o 
  14   6   6        5.45        3.81     11.86 o 
 -15   7   6        8.45        5.93     11.44 o 
 -14   7   6       17.38       11.44     14.41 o 
 -13   7   6       13.79       13.98     15.68 o 
 -12   7   6        1.87        5.93     17.37 o 
 -11   7   6        4.29       -8.47     21.19 o 
 -10   7   6       27.41       20.34     11.44 o 
  -9   7   6       47.95       53.81     11.86 o 
  -8   7   6      158.14      154.23     16.53 o 
  -7   7   6       34.97       59.32     14.41 o 
  -6   7   6      271.58      285.59     19.07 o 
  -5   7   6     1072.78     1186.83     35.17 o 
  -4   7   6      910.65      999.13     30.08 o 
  -3   7   6      595.98      652.95     25.00 o 
  -2   7   6      990.60     1042.35     31.78 o 
  -1   7   6       13.53       15.68     13.56 o 
   0   7   6       21.44       44.91     11.44 o 
   1   7   6       54.17       70.34     11.44 o 
   2   7   6      112.43      111.86     13.56 o 
   3   7   6       13.03      -18.64     20.76 o 
   4   7   6      636.55      653.80     25.85 o 
   5   7   6      321.40      322.03     21.19 o 
   6   7   6        7.44      -11.86     16.53 o 
   7   7   6        0.76      -13.98     19.07 o 
   8   7   6        0.01        2.12      9.32 o 
   9   7   6        0.33        0.00      8.90 o 
  10   7   6        6.06        8.47      8.47 o 
  11   7   6       44.94       44.91      9.32 o 
  12   7   6        0.16        5.08     13.14 o 
  13   7   6       11.45       27.12      6.78 o 
 -14   8   6        0.08        3.81     12.71 o 
 -13   8   6        9.59        4.66     15.25 o 
 -12   8   6        8.99        7.20     17.80 o 
 -11   8   6       76.56       75.00     11.86 o 
 -10   8   6        0.01        4.24     19.07 o 
  -9   8   6       74.38       40.25     13.56 o 
  -8   8   6      114.59      118.22     13.98 o 
  -7   8   6       11.07        4.66     18.64 o 
  -6   8   6      345.80      341.09     21.19 o 
  -5   8   6       38.35       33.05     11.86 o 
  -4   8   6      273.62      239.82     18.64 o 
  -3   8   6        7.04       13.98     11.86 o 
  -2   8   6      324.88      301.69     18.64 o 
  -1   8   6      427.67      444.48     23.30 o 
   0   8   6      167.20      213.13     16.10 o 
   1   8   6       90.83       83.47     13.98 o 
   2   8   6      108.51      121.61     13.98 o 
   3   8   6       55.88       65.68     11.86 o 
   4   8   6      256.46      249.99     16.53 o 
   5   8   6        9.38       11.86     16.53 o 
   6   8   6       26.03       16.53     18.64 o 
   7   8   6       76.98       89.40     11.44 o 
   8   8   6        7.76       11.02     17.80 o 
   9   8   6       20.85       30.93     10.17 o 
  10   8   6        4.05       -1.69      9.32 o 
  11   8   6       52.62       58.90      8.47 o 
  12   8   6        0.00        8.47     11.44 o 
  13   8   6       20.45       26.27      6.78 o 
 -13   9   6       10.58        9.32      8.05 o 
 -12   9   6       51.76       68.64      9.32 o 
 -11   9   6       33.69       17.80      8.90 o 
 -10   9   6      122.86      117.37     13.56 o 
  -9   9   6        0.30      -19.07     19.07 o 
  -8   9   6      130.02      134.74     15.25 o 
  -7   9   6      126.13      129.66     13.56 o 
  -6   9   6        4.35      -20.76     20.76 o 
  -5   9   6        3.23      -11.86     21.19 o 
  -4   9   6       57.48       18.64     25.85 o 
  -3   9   6      133.14      188.13     16.53 o 
  -2   9   6      544.17      613.97     23.73 o 
  -1   9   6      362.46      406.77     21.19 o 
   0   9   6      909.13      933.87     30.51 o 
   1   9   6       31.62       63.56     11.86 o 
   2   9   6        4.90        0.00     21.19 o 
   3   9   6       53.14       49.15     13.98 o 
   4   9   6       76.19       84.32     11.86 o 
   5   9   6       21.56        9.32     18.64 o 
   6   9   6       73.54       65.25     11.44 o 
   7   9   6       17.05        6.36      8.90 o 
   8   9   6       25.53       12.29     16.53 o 
   9   9   6        3.57        5.51     15.25 o 
  10   9   6       27.42       -3.39     16.95 o 
  11   9   6       20.64        2.97     13.14 o 
  12   9   6        2.95       -2.54     11.02 o 
 -12  10   6        4.17        8.05     11.86 o 
 -11  10   6       14.21       24.58      7.63 o 
 -10  10   6        0.00        3.39     15.68 o 
  -9  10   6       44.92       49.58      9.75 o 
  -8  10   6        4.94      -12.29     18.22 o 
  -7  10   6       41.03       47.03     10.59 o 
  -6  10   6       11.88       13.14     11.02 o 
  -5  10   6        3.65        8.90     15.68 o 
  -4  10   6       58.79       59.74     13.56 o 
  -3  10   6      149.18      117.79     13.98 o 
  -2  10   6      172.56      171.61     16.10 o 
  -1  10   6      471.22      450.84     20.76 o 
   0  10   6      985.64     1008.45     32.63 o 
   1  10   6       33.62       48.73     11.44 o 
   2  10   6      113.76      126.69     13.98 o 
   3  10   6       49.85       63.98     11.44 o 
   4  10   6       17.85       17.80     17.80 o 
   5  10   6      262.85      214.40     17.37 o 
   6  10   6       31.33       46.19     10.59 o 
   7  10   6       65.53       69.91     11.86 o 
   8  10   6        0.05        9.32     13.14 o 
   9  10   6       32.77       16.53      8.47 o 
  10  10   6        0.00        8.90      7.20 o 
  11  10   6       18.24        9.75     13.56 o 
 -11  11   6       18.46       -2.54     12.71 o 
 -10  11   6        8.29        4.24     14.83 o 
  -9  11   6        6.22       -3.39     13.14 o 
  -8  11   6        2.47       -1.69     16.53 o 
  -7  11   6       44.00       44.49     11.44 o 
  -6  11   6        5.31       14.41     14.41 o 
  -5  11   6       46.81       40.25     10.59 o 
  -4  11   6        0.00       21.61      8.47 o 
  -3  11   6        0.06        4.24     15.25 o 
  -2  11   6        7.31       13.14     17.80 o 
  -1  11   6        6.09        8.90      8.90 o 
   0  11   6      170.68      157.62     15.68 o 
   1  11   6        0.13       11.02     17.80 o 
   2  11   6       84.26       80.93     11.02 o 
   3  11   6      131.56      119.91     12.71 o 
   4  11   6      530.47      502.11     20.76 o 
   5  11   6       30.34       27.97     10.17 o 
   6  11   6        1.32        1.69      9.32 o 
   7  11   6        0.48       -8.90     13.98 o 
   8  11   6       11.37       12.71     16.10 o 
   9  11   6        2.43      -12.71     12.71 o 
  10  11   6       20.61       25.00      5.93 o 
 -10  12   6       21.56        3.39     14.41 o 
  -9  12   6        0.06      -13.56     13.56 o 
  -8  12   6        0.27       -7.63     13.98 o 
  -7  12   6       43.28       45.34     10.17 o 
  -6  12   6       75.93       83.90     10.59 o 
  -5  12   6        6.19        9.32     14.83 o 
  -4  12   6       42.02       34.74     11.44 o 
  -3  12   6      158.74      152.96     13.98 o 
  -2  12   6       20.52      -12.29     16.10 o 
  -1  12   6       97.72       93.22     10.17 o 
   0  12   6       16.06       22.46      8.05 o 
   1  12   6      262.11      241.10     16.10 o 
   2  12   6       81.05       76.69     11.86 o 
   3  12   6       94.13       88.13     11.44 o 
   4  12   6      223.85      232.20     14.83 o 
   5  12   6        6.60        6.78     13.98 o 
   6  12   6       92.19       94.07      9.75 o 
   7  12   6        0.19        5.93     10.17 o 
   8  12   6       21.69       32.63      8.05 o 
   9  12   6       75.54      104.66      8.90 o 
  -8  13   6       26.40       11.02      8.47 o 
  -7  13   6       10.62        6.78     11.02 o 
  -6  13   6       10.51      -14.83     14.83 o 
  -5  13   6        5.13        9.32     14.41 o 
  -4  13   6       12.49      -10.17     16.53 o 
  -3  13   6        0.23       -5.08     15.25 o 
  -2  13   6       49.24       45.76     10.59 o 
  -1  13   6       48.86       75.85     10.59 o 
   0  13   6        5.62       -8.90     17.80 o 
   1  13   6       22.28       12.29     15.68 o 
   2  13   6        7.18       11.86     13.56 o 
   3  13   6       21.30       13.14     14.83 o 
   4  13   6       28.68       29.66      7.63 o 
   5  13   6       32.62       49.15      8.47 o 
   6  13   6       28.53       35.59      8.05 o 
   7  13   6       13.89       -4.66     11.86 o 
  -6  14   6       96.70       80.51      9.32 o 
  -5  14   6       10.01        1.27     10.17 o 
  -4  14   6       33.51       42.80      9.32 o 
  -3  14   6       14.74        8.47     13.98 o 
  -2  14   6       30.23       44.49      8.47 o 
  -1  14   6       12.40        7.20     13.14 o 
   0  14   6       33.71       46.19      8.47 o 
   1  14   6       26.38       29.66      8.47 o 
   2  14   6      117.11      119.49     11.02 o 
   3  14   6        5.14       -7.63     11.86 o 
   4  14   6        5.31        2.54     11.02 o 
   5  14   6        0.21       -5.51     11.02 o 
  -2  15   6       17.17       20.34      7.63 o 
  -1  15   6        6.38        3.39      7.63 o 
   0  15   6       10.13        6.36      6.36 o 
 -15   1   7       35.21       -2.97     20.76 o 
 -14   1   7       62.83       63.98     11.02 o 
 -13   1   7       19.60       21.19     12.71 o 
 -12   1   7        4.86      -11.86     23.73 o 
 -11   1   7      134.56      123.30     17.80 o 
 -10   1   7      112.26      107.62     19.07 o 
  -9   1   7      581.39      591.09     27.54 o 
  -8   1   7       19.06        5.51     16.53 o 
  -7   1   7       12.29      -27.54     30.51 o 
  -6   1   7        7.20      -13.56     33.05 o 
  -5   1   7        5.57       10.59     29.66 o 
  -4   1   7      276.48      349.99     23.73 o 
  -3   1   7        0.05      -28.81     28.81 o 
  -2   1   7        6.15      -30.93     30.93 o 
  -1   1   7      145.38      178.39     20.76 o 
   0   1   7       20.61       38.98     15.68 o 
   1   1   7        2.55       10.59     25.85 o 
   2   1   7      103.09      126.69     18.64 o 
   3   1   7      639.38      743.63     29.24 o 
   4   1   7      124.42      149.57     19.07 o 
   5   1   7      113.77      135.17     16.53 o 
   6   1   7      138.12      175.00     19.49 o 
   7   1   7       43.55       72.03     13.98 o 
   8   1   7      108.44      106.35     13.56 o 
   9   1   7       76.88       97.03     13.14 o 
  10   1   7       14.75        9.75     17.37 o 
  11   1   7        4.27      -11.02     17.80 o 
  12   1   7        6.25        2.12     17.37 o 
  13   1   7        0.25       14.41      8.05 o 
 -15   2   7        8.64       26.27      8.90 o 
 -14   2   7        7.25      -16.95     16.95 o 
 -13   2   7       48.89       57.63     11.02 o 
 -12   2   7       87.68       70.76     12.29 o 
 -11   2   7      625.36      489.82     22.03 o 
 -10   2   7        5.24       16.10     11.44 o 
  -9   2   7        6.64       19.07     23.73 o 
  -8   2   7        4.96       -4.66     21.61 o 
  -7   2   7        1.02        7.20     19.07 o 
  -6   2   7        3.71      -26.27     26.27 o 
  -5   2   7      283.52      321.18     21.19 o 
  -4   2   7       14.62        6.78     25.42 o 
  -3   2   7      140.64      130.08     18.22 o 
  -2   2   7      140.36      156.35     18.22 o 
  -1   2   7       27.23       15.68     25.00 o 
   0   2   7       51.57       67.79     13.56 o 
   1   2   7      471.43      452.95     22.88 o 
   2   2   7       24.40       18.22     22.88 o 
   3   2   7       95.52       81.78     13.98 o 
   4   2   7       46.66       59.32     11.86 o 
   5   2   7     3101.15     3408.39     93.22 o 
   6   2   7     1680.10     1696.57     52.96 o 
   7   2   7       60.60       91.10     14.41 o 
   8   2   7        0.10       18.64      9.32 o 
   9   2   7       45.50       47.03     13.56 o 
  10   2   7       51.25       48.30     12.71 o 
  11   2   7       20.16       39.83      9.32 o 
  12   2   7       21.38       33.05      8.05 o 
  13   2   7        7.97        8.05     11.02 o 
 -15   3   7        5.46      -13.98     13.98 o 
 -14   3   7       14.05       23.73      8.90 o 
 -13   3   7       71.81       59.32     12.29 o 
 -12   3   7        1.56       -2.12     17.80 o 
 -11   3   7      126.33      124.57     14.83 o 
 -10   3   7        3.68      -27.12     27.12 o 
  -9   3   7      806.97      786.00     28.39 o 
  -8   3   7      181.14      200.84     19.07 o 
  -7   3   7      183.64      167.79     19.07 o 
  -6   3   7      259.55      266.94     21.61 o 
  -5   3   7      187.22      191.10     19.07 o 
  -4   3   7       95.97      107.20     16.53 o 
  -3   3   7       24.84       36.86     13.98 o 
  -2   3   7        1.46      -25.00     25.00 o 
  -1   3   7      197.45      198.72     18.22 o 
   0   3   7      209.23      224.15     18.22 o 
   1   3   7      703.84      737.69     27.54 o 
   2   3   7       50.47       23.30     13.98 o 
   3   3   7     3543.62     3711.77     96.18 o 
   4   3   7        2.89      -23.73     23.73 o 
   5   3   7      376.81      335.16     21.61 o 
   6   3   7      554.97      694.90     26.27 o 
   7   3   7       30.32        9.32     19.07 o 
   8   3   7        0.00       -2.12     18.64 o 
   9   3   7       11.31       17.80      8.90 o 
  10   3   7        3.38        4.24     14.41 o 
  11   3   7        0.72        9.32      7.20 o 
  12   3   7        0.28      -14.41     14.41 o 
  13   3   7        0.92        5.08     10.17 o 
 -14   4   7        1.12      -16.53     16.53 o 
 -13   4   7       76.11       91.10     11.44 o 
 -12   4   7        3.58       13.14     11.02 o 
 -11   4   7      416.82      317.79     18.64 o 
 -10   4   7       19.46       -4.24     24.15 o 
  -9   4   7      228.58      208.05     18.22 o 
  -8   4   7      102.07       98.30     16.53 o 
  -7   4   7       59.41       47.46     16.53 o 
  -6   4   7        2.01        0.00     23.73 o 
  -5   4   7        0.00        0.00     23.30 o 
  -4   4   7       75.62       13.98     30.08 o 
  -3   4   7      277.33      339.82     20.76 o 
  -2   4   7       83.80       75.85     16.10 o 
  -1   4   7      109.52      128.39     16.10 o 
   0   4   7       23.02       16.10     13.56 o 
   1   4   7      327.91      371.18     20.76 o 
   2   4   7      172.51      211.44     16.10 o 
   3   4   7      777.53      854.64     27.97 o 
   4   4   7      336.09      318.21     19.07 o 
   5   4   7      196.29      224.57     19.07 o 
   6   4   7        2.61       -9.32     18.64 o 
   7   4   7        4.26       -6.78     20.76 o 
   8   4   7        3.42       13.56      8.90 o 
   9   4   7       94.58       90.68     12.71 o 
  10   4   7       57.11       77.54     11.86 o 
  11   4   7       41.98       30.93      8.47 o 
  12   4   7       34.57       35.17      8.90 o 
  13   4   7        0.01        9.32     13.14 o 
 -14   5   7       18.90        6.36      8.90 o 
 -13   5   7        2.37        1.69     16.53 o 
 -12   5   7        7.70       10.59      8.90 o 
 -11   5   7       13.26      -17.80     21.61 o 
 -10   5   7        6.98      -21.19     23.30 o 
  -9   5   7        0.31      -22.46     22.46 o 
  -8   5   7      161.23      165.67     16.10 o 
  -7   5   7      402.92      428.80     23.30 o 
  -6   5   7      105.59      122.45     19.07 o 
  -5   5   7       48.86       44.91     16.53 o 
  -4   5   7       57.08       35.17     13.98 o 
  -3   5   7      552.69      607.61     25.85 o 
  -2   5   7        7.45      -16.10     25.42 o 
  -1   5   7      446.90      450.84     23.30 o 
   0   5   7        1.61        6.78     20.76 o 
   1   5   7      308.84      340.67     18.64 o 
   2   5   7        2.43       -7.20     21.19 o 
   3   5   7        3.29       -9.32     21.19 o 
   4   5   7      415.58      398.72     21.19 o 
   5   5   7      214.55      194.91     16.53 o 
   6   5   7      463.00      475.84     20.76 o 
   7   5   7      208.02      201.27     15.68 o 
   8   5   7       14.74       -6.36     19.49 o 
   9   5   7      164.30      151.69     13.98 o 
  10   5   7        0.18       -7.20     16.53 o 
  11   5   7        1.87        1.69     11.44 o 
  12   5   7        1.79        4.24     12.29 o 
 -14   6   7        0.03        5.51      7.63 o 
 -13   6   7        0.33      -16.53     16.53 o 
 -12   6   7       12.39      -14.83     17.80 o 
 -11   6   7      105.77       64.83     13.14 o 
 -10   6   7        7.47       10.17     18.22 o 
  -9   6   7      479.46      505.07     21.61 o 
  -8   6   7       50.23       27.12     13.56 o 
  -7   6   7       25.49       41.52     13.98 o 
  -6   6   7      102.45       68.22     16.53 o 
  -5   6   7       77.65       68.64     16.53 o 
  -4   6   7      104.73      125.84     16.53 o 
  -3   6   7        6.06        4.66     11.86 o 
  -2   6   7       10.62       30.93     11.86 o 
  -1   6   7       58.87       66.10     11.86 o 
   0   6   7      143.15      151.69     16.53 o 
   1   6   7      465.61      486.00     23.73 o 
   2   6   7      172.15      170.76     16.53 o 
   3   6   7       13.64       21.19     11.86 o 
   4   6   7        5.14       16.53     19.07 o 
   5   6   7      158.38      149.57     13.98 o 
   6   6   7      173.15      203.38     16.10 o 
   7   6   7        0.00        6.78     17.80 o 
   8   6   7       42.89       43.64     10.59 o 
   9   6   7        0.10       -2.12     15.25 o 
  10   6   7        0.02      -13.98     13.98 o 
  11   6   7       15.81       10.59      8.90 o 
  12   6   7       39.88       47.88      8.47 o 
 -13   7   7       38.17       23.30      8.47 o 
 -12   7   7       30.77       22.03     10.17 o 
 -11   7   7       15.15        1.69     18.64 o 
 -10   7   7       11.17       20.76      9.32 o 
  -9   7   7      686.09      594.05     22.46 o 
  -8   7   7        6.68      -21.61     21.61 o 
  -7   7   7        1.41       -2.12     22.46 o 
  -6   7   7        0.02        6.78     11.44 o 
  -5   7   7      236.37      219.91     18.64 o 
  -4   7   7       33.37        7.20     25.85 o 
  -3   7   7      359.66      360.16     21.19 o 
  -2   7   7      113.14      104.23     14.41 o 
  -1   7   7      478.52      496.17     23.73 o 
   0   7   7       62.71       63.98     11.86 o 
   1   7   7      117.40      125.84     14.41 o 
   2   7   7       19.18        0.00     23.73 o 
   3   7   7       31.42       21.19     23.30 o 
   4   7   7        2.19      -20.76     20.76 o 
   5   7   7        0.43      -20.34     20.34 o 
   6   7   7        8.52        2.12     11.02 o 
   7   7   7        6.14      -18.64     18.64 o 
   8   7   7       63.34       70.34     11.86 o 
   9   7   7        5.81       10.59      8.90 o 
  10   7   7       31.94       33.05      9.32 o 
  11   7   7        0.02      -13.14     13.14 o 
 -12   8   7        7.95        3.81     15.25 o 
 -11   8   7       10.27       14.83      8.90 o 
 -10   8   7      151.14      134.32     11.86 o 
  -9   8   7      251.65      241.52     16.95 o 
  -8   8   7        1.68      -22.03     22.03 o 
  -7   8   7       24.44       10.59     23.30 o 
  -6   8   7      292.28      287.28     17.37 o 
  -5   8   7       90.56       63.13     13.56 o 
  -4   8   7       94.88       82.20     13.56 o 
  -3   8   7       29.05        6.78     20.76 o 
  -2   8   7      121.15      150.84     16.10 o 
  -1   8   7        2.09       16.10     11.44 o 
   0   8   7        0.88       11.44     18.64 o 
   1   8   7      316.82      293.64     18.64 o 
   2   8   7       23.44       25.42     11.44 o 
   3   8   7        1.03       -4.66     18.22 o 
   4   8   7        0.16       -4.24     17.80 o 
   5   8   7       29.66        6.36     17.37 o 
   6   8   7       79.88       80.08     12.29 o 
   7   8   7       81.78       73.30     11.44 o 
   8   8   7       58.71       79.66     10.59 o 
   9   8   7       27.77        2.97     15.68 o 
  10   8   7       12.93       20.34      8.05 o 
  11   8   7       15.76       23.73      8.05 o 
 -11   9   7       12.12        8.90     12.71 o 
 -10   9   7       13.73      -13.56     17.80 o 
  -9   9   7       65.08       63.56     10.17 o 
  -8   9   7       22.03       16.53     11.02 o 
  -7   9   7      177.67      188.98     15.68 o 
  -6   9   7      255.39      305.08     16.53 o 
  -5   9   7       20.12       16.95     10.59 o 
  -4   9   7       81.43      100.00     13.14 o 
  -3   9   7        0.77       -6.78     17.80 o 
  -2   9   7        0.54      -11.02     17.80 o 
  -1   9   7      351.62      370.75     19.91 o 
   0   9   7        7.97      -17.80     19.91 o 
   1   9   7      478.59      434.31     22.03 o 
   2   9   7       70.05       52.54     15.25 o 
   3   9   7       17.92       14.83     10.59 o 
   4   9   7       16.22        8.47     18.64 o 
   5   9   7       12.00        8.05      9.75 o 
   6   9   7        0.06       -5.51     14.83 o 
   7   9   7        0.38        8.47      6.78 o 
   8   9   7       62.10       83.05      9.32 o 
   9   9   7        0.00        8.05     11.02 o 
  10   9   7        4.89        0.00     12.71 o 
 -10  10   7        2.52       -8.90     13.56 o 
  -9  10   7      102.45      121.61     11.44 o 
  -8  10   7       26.93       12.71      9.32 o 
  -7  10   7       53.54       48.30     10.17 o 
  -6  10   7        0.55       14.83     16.53 o 
  -5  10   7       79.31       51.69     13.56 o 
  -4  10   7        0.46      -17.80     17.80 o 
  -3  10   7        1.99       12.29     14.41 o 
  -2  10   7       13.94        8.05     10.17 o 
  -1  10   7      123.56      113.56     12.29 o 
   0  10   7      228.47      226.69     16.53 o 
   1  10   7        5.93        5.93     16.53 o 
   2  10   7        8.15        8.05     16.10 o 
   3  10   7      114.12       74.15     11.86 o 
   4  10   7       11.76       -1.69     16.95 o 
   5  10   7       11.67       17.80      8.90 o 
   6  10   7       56.99       61.02      9.75 o 
   7  10   7        5.09        2.97     14.83 o 
   8  10   7       80.35       47.46      9.32 o 
   9  10   7        0.00        2.12      8.05 o 
  -9  11   7        4.74      -12.71     12.71 o 
  -8  11   7        0.34        3.81     11.86 o 
  -7  11   7       53.98       48.30     10.17 o 
  -6  11   7       77.85       76.27     11.02 o 
  -5  11   7        1.88        6.78     11.86 o 
  -4  11   7      156.44      147.45     12.29 o 
  -3  11   7       51.73       50.42      8.90 o 
  -2  11   7       24.44      -11.02     18.22 o 
  -1  11   7       21.64        3.81     16.53 o 
   0  11   7       61.54       42.37     11.02 o 
   1  11   7       14.28      -14.41     16.53 o 
   2  11   7        2.39        1.69     13.98 o 
   3  11   7       46.00       27.54     10.17 o 
   4  11   7       24.47       14.41      8.05 o 
   5  11   7       67.90       65.25      8.90 o 
   6  11   7        0.06       11.02     11.02 o 
   7  11   7        1.44       -5.08     12.29 o 
  -7  12   7      164.89      163.98     11.86 o 
  -6  12   7       50.37       49.15      8.90 o 
  -5  12   7       67.15       61.02      9.75 o 
  -4  12   7       27.54       23.30      7.20 o 
  -3  12   7       14.24       15.25      9.32 o 
  -2  12   7       57.76       49.58      9.32 o 
  -1  12   7       77.20       78.39     11.02 o 
   0  12   7       29.81       37.29      7.63 o 
   1  12   7       38.34       30.51      9.32 o 
   2  12   7        0.83        4.66     13.56 o 
   3  12   7        1.10      -14.41     14.41 o 
   4  12   7       13.17       11.86      8.05 o 
   5  12   7        4.31       -3.81      8.47 o 
   6  12   7       21.20       13.98      7.63 o 
  -5  13   7        0.09        2.12      7.63 o 
  -4  13   7        1.90        0.00     11.44 o 
  -3  13   7        6.33        7.20      7.20 o 
  -2  13   7        2.98       -2.54     11.02 o 
  -1  13   7        4.59      -13.98     13.98 o 
   0  13   7        3.69        6.36      7.63 o 
   1  13   7       23.39       23.30      7.20 o 
   2  13   7        0.07      -10.59     10.59 o 
   3  13   7        0.01        6.78     11.02 o 
 -13   0   8        0.07        1.27     11.86 o 
 -12   0   8       14.84        5.51     21.19 o 
 -11   0   8      378.35      370.33     20.34 o 
 -10   0   8       20.15       20.34     22.46 o 
  -9   0   8      259.88      256.35     21.61 o 
  -8   0   8       82.83       71.61     17.80 o 
  -7   0   8       93.20      113.98     18.64 o 
  -6   0   8        0.16      -19.07     32.63 o 
  -5   0   8      120.13      148.73     19.07 o 
  -4   0   8      489.70      554.65     27.54 o 
  -3   0   8      110.46      105.93     19.49 o 
  -2   0   8      279.19      261.86     22.46 o 
  -1   0   8       60.23       58.47     16.53 o 
   0   0   8      512.00      600.41     27.97 o 
   1   0   8       35.42       22.03     33.47 o 
   2   0   8       59.90       63.56     16.53 o 
   3   0   8      106.09      142.79     16.53 o 
   4   0   8        7.89       11.02     13.56 o 
   5   0   8      126.58      161.86     18.64 o 
   6   0   8       13.35      -15.25     25.85 o 
   7   0   8       10.33       19.49     12.29 o 
   8   0   8      455.27      503.80     22.88 o 
   9   0   8       81.52      111.01     12.29 o 
  10   0   8      114.68      122.88     11.02 o 
  11   0   8        0.18       -9.32     13.56 o 
 -13   1   8      115.94       96.18     13.14 o 
 -12   1   8       37.23       41.95     12.29 o 
 -11   1   8        3.87        5.93     22.03 o 
 -10   1   8      252.66      277.96     19.91 o 
  -9   1   8        9.56       21.61     26.27 o 
  -8   1   8        9.36       -2.54     33.05 o 
  -7   1   8       12.75       18.64     28.81 o 
  -6   1   8       60.84      100.00     19.07 o 
  -5   1   8       28.70       49.15     16.53 o 
  -4   1   8      275.97      295.33     25.00 o 
  -3   1   8        0.79       -8.47     16.53 o 
  -2   1   8      618.82      749.98     30.51 o 
  -1   1   8      368.19      422.45     27.97 o 
   0   1   8      594.76      711.00     30.51 o 
   1   1   8       86.02       77.54     19.49 o 
   2   1   8      263.62      276.26     22.03 o 
   3   1   8      192.68      269.06     22.03 o 
   4   1   8      252.01      278.81     21.61 o 
   5   1   8      155.56      206.35     15.68 o 
   6   1   8      225.23      299.14     20.34 o 
   7   1   8      108.03      104.23     16.95 o 
   8   1   8        5.81        2.12     20.34 o 
   9   1   8       37.91       38.98     12.29 o 
  10   1   8       12.28        0.00     19.91 o 
  11   1   8       31.82       36.02      8.90 o 
 -13   2   8       20.47       -5.08     16.10 o 
 -12   2   8        5.67       16.10     17.80 o 
 -11   2   8      175.45      132.62     13.56 o 
 -10   2   8       58.55       62.29     13.14 o 
  -9   2   8       95.19      104.23     14.41 o 
  -8   2   8       31.25       25.85     15.25 o 
  -7   2   8       70.87       61.02     15.68 o 
  -6   2   8       73.21       58.05     16.10 o 
  -5   2   8      379.07      396.18     21.19 o 
  -4   2   8      222.53      238.13     19.07 o 
  -3   2   8        0.67        9.75     19.07 o 
  -2   2   8        4.55        7.20     14.41 o 
  -1   2   8      175.09      194.49     19.07 o 
   0   2   8        4.17      -14.41     24.15 o 
   1   2   8        3.70       24.15     11.86 o 
   2   2   8       12.70       16.53     21.61 o 
   3   2   8      519.48      531.77     23.73 o 
   4   2   8       51.51       23.30     23.30 o 
   5   2   8        2.43       11.44     16.10 o 
   6   2   8       45.06       48.30     13.14 o 
   7   2   8      359.46      372.45     18.64 o 
   8   2   8      107.49      109.32     13.56 o 
   9   2   8        3.61      -10.59     17.37 o 
  10   2   8       26.22       30.08      7.63 o 
  11   2   8       48.55       48.30      8.90 o 
 -13   3   8       16.84        5.93      9.32 o 
 -12   3   8        5.32      -12.71     18.22 o 
 -11   3   8       14.30       -1.69     17.80 o 
 -10   3   8      134.03      118.64     14.41 o 
  -9   3   8        6.60       11.86     19.91 o 
  -8   3   8       48.36       29.66     14.83 o 
  -7   3   8       56.20       75.00     15.68 o 
  -6   3   8       94.04       95.76     16.10 o 
  -5   3   8        0.15      -16.10     25.42 o 
  -4   3   8       16.62       13.98     13.98 o 
  -3   3   8       43.65       56.78     14.41 o 
  -2   3   8      133.11      118.64     16.53 o 
  -1   3   8       53.37       57.20     14.41 o 
   0   3   8       20.02       11.86     21.61 o 
   1   3   8       65.81       99.57     14.41 o 
   2   3   8      175.56      167.37     16.53 o 
   3   3   8        2.14       -2.12     18.64 o 
   4   3   8       30.50       13.56     13.56 o 
   5   3   8      245.85      240.25     17.80 o 
   6   3   8      642.91      594.90     23.30 o 
   7   3   8        3.56       16.10     10.17 o 
   8   3   8       11.60       13.14      9.32 o 
   9   3   8        7.46        0.00     14.83 o 
  10   3   8        0.33      -11.44     11.44 o 
  11   3   8        0.64      -13.14     13.14 o 
 -12   4   8       34.37       36.44     10.17 o 
 -11   4   8        4.73       18.22     10.59 o 
 -10   4   8        0.00       -6.78     18.64 o 
  -9   4   8       31.10       30.08     11.44 o 
  -8   4   8        1.51        5.93     20.34 o 
  -7   4   8       26.00       25.42     12.71 o 
  -6   4   8      148.06      193.22     15.25 o 
  -5   4   8       70.48       47.03     15.68 o 
  -4   4   8       10.76      -11.44     22.88 o 
  -3   4   8       42.76       66.95     13.98 o 
  -2   4   8      368.10      407.62     23.30 o 
  -1   4   8      502.17      530.92     23.30 o 
   0   4   8      253.22      238.55     18.64 o 
   1   4   8      630.87      647.86     25.42 o 
   2   4   8      296.98      283.47     18.22 o 
   3   4   8      253.02      274.99     18.22 o 
   4   4   8      173.22      127.96     15.25 o 
   5   4   8        5.78       16.95     10.59 o 
   6   4   8      168.34      152.54     14.41 o 
   7   4   8      203.24      175.00     15.25 o 
   8   4   8       69.73       62.71     10.59 o 
   9   4   8       39.14       51.27      7.63 o 
  10   4   8        8.18       -2.54     14.83 o 
  11   4   8       26.41        6.36     13.98 o 
 -12   5   8       47.34       23.73      9.32 o 
 -11   5   8       32.46       38.13     11.44 o 
 -10   5   8        2.34       -4.66     16.10 o 
  -9   5   8       17.13       10.59     10.59 o 
  -8   5   8       40.51       36.44     13.56 o 
  -7   5   8       21.08       36.44     12.29 o 
  -6   5   8        5.14      -10.59     21.19 o 
  -5   5   8      116.33      113.56     15.25 o 
  -4   5   8      289.42      287.28     19.91 o 
  -3   5   8      395.69      369.91     20.34 o 
  -2   5   8     1747.03     1635.13     47.88 o 
  -1   5   8        6.43       13.56     18.22 o 
   0   5   8      737.32      679.64     25.00 o 
   1   5   8        1.73      -15.68     22.46 o 
   2   5   8      237.90      212.28     17.80 o 
   3   5   8      574.18      576.68     22.03 o 
   4   5   8        1.15       -6.36     16.95 o 
   5   5   8       67.35       67.79     12.29 o 
   6   5   8      257.74      233.04     15.68 o 
   7   5   8      163.59      163.98     14.41 o 
   8   5   8      139.43       99.57     11.44 o 
   9   5   8       86.23       83.47     10.17 o 
  10   5   8       93.86      132.62      9.75 o 
 -11   6   8       61.56       27.97     10.17 o 
 -10   6   8       12.49      -11.86     16.10 o 
  -9   6   8        6.74       -5.08     18.22 o 
  -8   6   8      204.41      200.84     14.41 o 
  -7   6   8       10.24      -21.19     23.30 o 
  -6   6   8      143.68      123.73     14.41 o 
  -5   6   8      309.96      345.33     19.07 o 
  -4   6   8        1.18       10.59     23.73 o 
  -3   6   8      126.68       91.95     15.25 o 
  -2   6   8      100.16       92.79     13.14 o 
  -1   6   8        8.53      -24.58     24.58 o 
   0   6   8       48.40       39.83     13.14 o 
   1   6   8       12.94       -2.12     22.03 o 
   2   6   8       18.09       17.37     17.37 o 
   3   6   8       29.38        2.12     21.19 o 
   4   6   8      527.03      511.43     22.46 o 
   5   6   8       75.10       87.71     13.56 o 
   6   6   8       54.17       11.02     20.34 o 
   7   6   8       48.76       36.86     10.17 o 
   8   6   8       37.20       55.93      8.90 o 
   9   6   8        0.99        5.08     11.86 o 
 -11   7   8        1.55        1.27     13.14 o 
 -10   7   8      217.39      180.50     14.41 o 
  -9   7   8       26.49       10.59     10.59 o 
  -8   7   8      222.67      231.77     14.83 o 
  -7   7   8        3.82        3.39     21.61 o 
  -6   7   8      144.48      150.00     15.25 o 
  -5   7   8       19.79       21.61     11.86 o 
  -4   7   8      496.83      512.28     22.46 o 
  -3   7   8      188.98      183.47     16.53 o 
  -2   7   8      190.33      175.00     14.83 o 
  -1   7   8      109.40      125.00     14.83 o 
   0   7   8      118.14      111.86     12.71 o 
   1   7   8      191.88      183.89     16.53 o 
   2   7   8      223.60      229.23     16.53 o 
   3   7   8      255.42      246.60     16.10 o 
   4   7   8      252.41      238.55     17.37 o 
   5   7   8      166.26      162.71     14.41 o 
   6   7   8        4.47        3.39     15.25 o 
   7   7   8        0.07       -4.66      7.63 o 
   8   7   8      184.33      191.10     12.29 o 
   9   7   8        7.32        5.51     12.71 o 
 -10   8   8        0.00       12.29     13.56 o 
  -9   8   8       25.32        5.08     15.68 o 
  -8   8   8       67.19       59.74     11.86 o 
  -7   8   8       87.20      108.90     11.02 o 
  -6   8   8       17.70       -6.78     18.64 o 
  -5   8   8      209.48      247.03     16.10 o 
  -4   8   8       75.90       72.88     13.14 o 
  -3   8   8       95.05       80.51     13.56 o 
  -2   8   8      178.62      167.37     15.68 o 
  -1   8   8       21.70       31.36      9.75 o 
   0   8   8        8.47       11.86     17.37 o 
   1   8   8        2.33       -3.81     17.37 o 
   2   8   8       64.44       65.68     11.44 o 
   3   8   8        0.43      -19.91     19.91 o 
   4   8   8       18.21       -1.69     19.07 o 
   5   8   8       12.63       16.10     16.10 o 
   6   8   8       59.17       53.39     10.59 o 
   7   8   8       86.80       94.49     10.59 o 
   8   8   8       42.56       75.85      8.05 o 
  -8   9   8      137.79      118.64     11.02 o 
  -7   9   8        0.45       -6.78     15.25 o 
  -6   9   8       19.25       16.53     16.53 o 
  -5   9   8       89.03       63.98     12.71 o 
  -4   9   8       49.74       45.34     11.86 o 
  -3   9   8        2.53       -1.69     19.07 o 
  -2   9   8       35.56       35.17     10.59 o 
  -1   9   8      142.62      114.83     12.29 o 
   0   9   8      200.47      186.44     13.98 o 
   1   9   8       70.63       67.37     12.29 o 
   2   9   8       28.72       22.03     10.17 o 
   3   9   8       57.18       46.61      9.75 o 
   4   9   8       20.54       22.88      9.32 o 
   5   9   8      128.63      126.69     11.44 o 
   6   9   8        8.19       11.44     12.71 o 
   7   9   8       27.46       19.91      7.63 o 
  -7  10   8       33.73       12.71     16.10 o 
  -6  10   8      103.10       79.24     11.44 o 
  -5  10   8        5.20       11.02      8.05 o 
  -4  10   8      217.47      198.72     14.41 o 
  -3  10   8      118.27       78.39     11.86 o 
  -2  10   8      277.88      256.35     13.56 o 
  -1  10   8       47.34       42.80      9.32 o 
   0  10   8        1.70        1.69     15.25 o 
   1  10   8        0.99      -16.53     16.53 o 
   2  10   8        1.16        2.97      8.47 o 
   3  10   8        0.48       -4.24     13.56 o 
   4  10   8        8.32       12.71      7.63 o 
   5  10   8       33.88       17.37      8.05 o 
  -5  11   8        0.23      -11.86     11.86 o 
  -4  11   8      153.52      116.52     10.59 o 
  -3  11   8        1.78       -7.20     13.56 o 
  -2  11   8       14.70        8.90      8.90 o 
  -1  11   8       36.18       10.17     13.98 o 
   0  11   8       59.30       44.07     10.17 o 
   1  11   8       63.23       68.64      9.75 o 
   2  11   8        0.56        7.20      7.20 o 
   3  11   8       35.79       29.66      7.63 o 
 -10   1   9        9.12        5.93     20.34 o 
  -9   1   9       18.60      -21.61     21.61 o 
  -8   1   9       44.19       44.49     14.83 o 
  -7   1   9       64.50       13.98     26.27 o 
  -6   1   9       97.09       94.07     16.95 o 
  -5   1   9      191.88      176.69     20.34 o 
  -4   1   9        0.02        0.00     16.10 o 
  -3   1   9       22.88       21.19     16.53 o 
  -2   1   9       71.08       64.41     16.53 o 
  -1   1   9       18.55       19.07     21.61 o 
   0   1   9       39.15       43.22     14.41 o 
   1   1   9        9.45        4.66     23.73 o 
   2   1   9       24.07       32.20     13.98 o 
   3   1   9        1.50      -24.58     24.58 o 
   4   1   9       37.24      -25.42     25.42 o 
   5   1   9       25.71       16.10     11.86 o 
   6   1   9        3.84        5.51     18.64 o 
   7   1   9        0.44      -18.22     18.22 o 
   8   1   9       17.94       33.05     10.17 o 
 -10   2   9        0.42        5.93     16.10 o 
  -9   2   9        4.78      -13.98     18.22 o 
  -8   2   9        7.89       15.68     20.34 o 
  -7   2   9       90.45       63.13     13.56 o 
  -6   2   9        4.10      -18.22     21.61 o 
  -5   2   9      214.73      169.49     15.25 o 
  -4   2   9       11.43       21.61     11.86 o 
  -3   2   9      100.97       98.73     13.98 o 
  -2   2   9      108.01       95.76     14.41 o 
  -1   2   9       31.82       26.69     14.41 o 
   0   2   9        7.14       -2.12     22.46 o 
   1   2   9        5.28      -19.91     19.91 o 
   2   2   9       15.76        8.05     17.80 o 
   3   2   9      125.32      117.79     13.14 o 
   4   2   9       17.61       23.73     11.02 o 
   5   2   9        1.01       13.56     15.25 o 
   6   2   9       76.39       76.27     11.02 o 
   7   2   9      181.32      183.05     12.71 o 
   8   2   9        0.60       -8.47     13.14 o 
 -10   3   9        0.11       -6.78     16.10 o 
  -9   3   9       39.57       38.98     10.59 o 
  -8   3   9       64.63       61.44     11.86 o 
  -7   3   9       71.01       52.54     13.14 o 
  -6   3   9      267.42      223.72     17.37 o 
  -5   3   9      775.35      696.59     25.85 o 
  -4   3   9      116.90      118.22     15.25 o 
  -3   3   9      565.25      507.19     21.61 o 
  -2   3   9      119.25       91.10     15.68 o 
  -1   3   9        0.25       -5.93     17.80 o 
   0   3   9       10.44       17.80     11.86 o 
   1   3   9        6.72       11.86     21.61 o 
   2   3   9       13.85       20.76     11.44 o 
   3   3   9       50.11       47.46     11.02 o 
   4   3   9        0.48       -1.69     17.37 o 
   5   3   9       59.65       30.93     11.44 o 
   6   3   9      117.98      113.13     11.86 o 
   7   3   9       44.03       39.83      9.32 o 
   8   3   9        7.49      -14.83     14.83 o 
  -9   4   9       18.29       29.66      9.75 o 
  -8   4   9       31.57       41.52     11.02 o 
  -7   4   9      128.44      105.08     12.29 o 
  -6   4   9       93.38       62.29     13.14 o 
  -5   4   9        3.26        3.39     19.07 o 
  -4   4   9       16.79       17.80     10.59 o 
  -3   4   9       49.85       22.03     22.03 o 
  -2   4   9      111.57       87.71     14.83 o 
  -1   4   9      103.23       99.57     13.14 o 
   0   4   9       17.13       13.14     22.46 o 
   1   4   9      292.38      294.48     16.53 o 
   2   4   9       44.18       12.71     19.91 o 
   3   4   9       90.17       86.01     11.86 o 
   4   4   9      466.14      454.65     19.49 o 
   5   4   9        0.86      -13.56     15.25 o 
   6   4   9        1.60        5.51     15.25 o 
   7   4   9       28.34       35.17      8.47 o 
  -9   5   9       22.10       23.30     10.17 o 
  -8   5   9        5.02        7.63     15.25 o 
  -7   5   9       42.21       42.37     11.44 o 
  -6   5   9       27.57      -21.19     21.19 o 
  -5   5   9        0.00       -8.05     19.49 o 
  -4   5   9       62.32       67.37     11.86 o 
  -3   5   9       11.42       -1.69     19.07 o 
  -2   5   9       33.49       42.37     12.29 o 
  -1   5   9        0.21      -14.41     19.49 o 
   0   5   9       18.55       -7.20     21.19 o 
   1   5   9       93.73       79.66     12.29 o 
   2   5   9       27.99       38.56     10.17 o 
   3   5   9       20.16       12.71      9.75 o 
   4   5   9       25.61       18.22      9.32 o 
   5   5   9        5.84       -8.47     16.95 o 
   6   5   9       18.66       15.25      7.63 o 
   7   5   9      119.47      116.95      9.75 o 
  -8   6   9       34.75       28.39     10.17 o 
  -7   6   9       35.96       32.20     10.17 o 
  -6   6   9        2.11        1.27     16.95 o 
  -5   6   9      246.63      210.59     14.83 o 
  -4   6   9      185.86      187.71     13.98 o 
  -3   6   9        0.02       -8.05     17.80 o 
  -2   6   9      193.59      182.62     14.83 o 
  -1   6   9        3.58      -11.44     19.91 o 
   0   6   9        2.53        9.75     18.22 o 
   1   6   9       69.24       87.29     11.44 o 
   2   6   9       17.19        7.63      9.32 o 
   3   6   9       22.62       29.66      8.90 o 
   4   6   9      434.45      417.36     18.22 o 
   5   6   9      180.60      172.88     12.71 o 
   6   6   9       18.43       43.22      8.05 o 
  -7   7   9       22.38       10.17     16.53 o 
  -6   7   9        3.87       -1.27     13.56 o 
  -5   7   9      196.72      134.32     13.14 o 
  -4   7   9      271.93      231.35     15.25 o 
  -3   7   9        3.39       -8.90     10.17 o 
  -2   7   9       42.06       40.25     10.59 o 
  -1   7   9        2.32        0.00     16.53 o 
   0   7   9        9.65       -1.69      8.90 o 
   1   7   9       23.78       16.10     19.07 o 
   2   7   9        0.27       13.98     15.25 o 
   3   7   9      132.86       95.34     11.86 o 
   4   7   9       10.08        0.00     16.10 o 
   5   7   9       17.98       -8.90     14.41 o 
  -5   8   9        1.04       12.29     13.56 o 
  -4   8   9       36.86       36.02      9.75 o 
  -3   8   9        4.43      -10.17     16.53 o 
  -2   8   9       50.55       49.15     10.17 o 
  -1   8   9        0.27      -10.59     14.41 o 
   0   8   9       63.12       52.96     10.17 o 
   1   8   9       11.79       17.37      8.90 o 
   2   8   9        7.71       -5.93     14.41 o 
   3   8   9        0.14        4.66     12.29 o 
  -5   0  10       60.70       58.05     12.29 o 
  -4   0  10       66.07       52.54     14.83 o 
  -3   0  10        0.07       10.59     12.29 o 
  -2   0  10        4.86       -2.97     20.34 o 
  -1   0  10       84.66       69.07     13.98 o 
   0   0  10       13.28       -1.69     18.64 o 
   1   0  10       29.59       16.53     21.19 o 
   2   0  10        4.99       30.08     10.17 o 
   3   0  10        0.13      -10.59     17.37 o 
  -5   1  10        9.86       12.29     19.07 o 
  -4   1  10       72.24       56.35     13.14 o 
  -3   1  10       14.44        4.66     11.86 o 
  -2   1  10       24.30       -4.66     21.61 o 
  -1   1  10        9.59       -2.97     20.34 o 
   0   1  10      169.84      155.08     13.98 o 
   1   1  10      448.46      446.60     19.49 o 
   2   1  10      234.89      208.47     15.68 o 
   3   1  10      123.53      112.29     11.86 o 
  -5   2  10       40.70       21.61     10.17 o 
  -4   2  10       50.56       30.51     12.29 o 
  -3   2  10       39.76       29.24     11.44 o 
  -2   2  10       35.28       37.71     11.86 o 
  -1   2  10      112.89      135.59     13.14 o 
   0   2  10        5.91       -3.81     16.95 o 
   1   2  10        1.66      -13.98     16.10 o 
   2   2  10        4.54      -15.68     15.68 o 
   3   2  10       94.30       75.85     10.17 o 
  -4   3  10       77.77       79.24     10.17 o 
  -3   3  10        8.35       13.14     15.68 o 
  -2   3  10       56.73       50.42     11.02 o 
  -1   3  10      173.38      121.61     12.29 o 
   0   3  10       20.18       29.24      8.47 o 
   1   3  10      255.88      228.38     14.41 o 
   2   3  10       33.13       36.02      8.90 o 
  -3   4  10       48.88       38.13     11.02 o 
  -2   4  10        5.80        4.66      8.90 o 
  -1   4  10       94.41      103.39     10.17 o 
   0   4  10        0.03       -5.51     10.17 o 
                                                 
